# Supplementary material for: Athletes’ access to, attitudes towards and experiences of help-seeking for mental health: a scoping review
Source: BMJ Open. 2025 Aug 7;15(8):e097492. doi: 10.1136/bmjopen-2024-097492 (PMC12336477; doi:10.1136/bmjopen-2024-097492)
Supplement: online supplemental file 2 [file bmjopen-15-8-s002.xlsx]

## Sheet: Primary research articles
Reference:	Year of publication		Aims of the study:	Location of study participants		Size of study population	Age (mean and SD)	Gender (n & %)	Sport (mix or single [named])		Level of competition (e.g. elite, university) (if applicable number & %)			Ethnicity			Data collection method (qualitative, quantitative, mixed methods)			Validated help-seeking measures or not				Does the paper focus on access, attitudes or experiences?					For validated measures in mixed methods and quantitative studies attitudes subscale looked at				Is the paper referring to formal or semi-formal sources of support?		Use of theory
											Category		Details	If reported, and if so with statistics or not		Details	Data collection method (qualitative, quantitative, mixed methods)		Details of data collection method (in relation to access, attitudes or experiences)	Use of validated help-seeking measure(s) or not		Multidimensional or unidimensional			Access	Attitudes	Experiences	Unclear	General attitudes	Stigma specific	Preferences/expecations of support	Behavioural intentions to seek support			Use of theory applied to help seeking or not - Y or N		Which theory?	To inform introduction, methods, discussion or all?
Abela, D., Falzon, R., & Muscat, A. (2021). Male professional footballers’ use of mental skills training and counselling: Dilemma or conundrum? Counselling and Psychotherapy Research, 21(4), 869–881. https://doi.org/10.1002/capr.12449		2021	"The identification of barriers for MST and counselling within the world of sport becomes pivotal in providing a better refined service to footballers." (p.870) "current study sought to elaborate further on Herzog and Hays's (2012) case-study research and explore footballers' MST and counselling experience in an attempt to better under-stand whether sport psychologists and counsellors may work ha…		Malta	7	Range: 18-30	100% male		Football		Elite	Elite - Professional or semi-professional		N	N/A		Qualitative	"The audio-recorded semi-structured interviews were held at a date, time and place according to participants preferences, lasted around an hour each, and were conducted in English, as preferred by the participants. The first interview served as a pilot study and helped the authors tweak the interview guide accordingly." (p.873)		NA		NA	Attitudes (incl. perspectives); Experiences		Y	Y		N/A	N/A	N/A	N/A		Formal		N
Agnew, D., Marks, A., Henderson, P., & Woods, C. (2018). Deselection from elite Australian football as the catalyst for a return to sub-elite competitions: When elite players feel there is ‘still more to give.’ Qualitative Research in Sport, Exercise and Health, 10(1), 117–136. https://doi.org/10.1080/2159676x.2017.1380074		2018	"This study was an investigation into the transition experiences of elite Australian footballers who transitioned out of the national level AFL competition to the second-tier state based competition, the SANFL. It investigated the current culture and practices of elite level AFL football and explores findings that suggest that the current approaches leave young men unprepared for life after elite…		Australia	10	Not specified	Male = 10 (100%)		Australian football (AFL & SANFL) - Retired from AFL and currently in senior team of SANFL football club - "Three of the footballers, while drafted to an AFL side had not played a game in the elite competition and only 2 had played over 100 AFL games." (p.121)		Elite	Elite - 100% deselected from elite sport; currently playing sub-elite		N	N/A		Qualitative	1 x semi-structured interview/participants, lasted between 28 min and 1 h. A semi-structured interview guide explored topics including experiences in the national AFL competition, the difficulties faced by footballers during the transition process back to the SANFL competition, the support needed by footballers during this period and the responsibility for player well-being. Example questions inc…		NA		NA	Experiences			Y		N/A	N/A	N/A	N/A		Unclear		N
Åkesdotter, C., Kenttä, G., & Sparkes, A. C. (2023). Elite athletes seeking psychiatric treatment: Stigma, impression management strategies, and the dangers of the performance narrative. Journal of Applied Sport Psychology, 1–21. https://doi.org/10.1080/10413200.2023.2185697		2023	"in this article we draw on life story data and use a narrative approach to explore the experiences of a group of elite athletes with psychiatric disorders. By inviting them to tell their own stories of living with, and seeking treatment for, psychiatric disorders we seek to better understand their decision to seek help, support, and understanding outside, rather than inside, their own sport envi…		Sweden	5	Not stated Range: 20-30	Not stated - pseudonames of participants given and appears a mix of genders		Mix		Elite	Elite - representing national team or having done so in last 2 years		N	N/A		Qualitative	Qualitative: life story interviews - Firstly, to tell the stories of their careers in elite sport "When psychological suffering and/or symptoms of psychiatric disorders emerged in the conversation, follow up questions were asked. These questions concerned: personal experiences ("When was the first time you noted that something was different and changing regarding your mental health?"), support ("…		NA		NA	Attitudes (incl. perspectives); Experiences		Y	Y		N/A	N/A	N/A	N/A		Formal		N
Åkesdotter, C., Kenttä, G., Eloranta, S., & Franck, J. (2020). The prevalence of mental health problems in elite athletes. Journal of Science and Medicine in Sport, 23(4), 329–335. https://doi.org/10.1016/j.jsams.2019.10.022		2020	"The first aim of the present study is to investigate MHP in Swedish elite athletes addressing prevalence, symptoms of specific disorders and sex differences. Further, the study aims to address age of onset, number of recurrent episodes, help-seeking behavior and previous psychiatric diagnoses. A final aim is to investigate if sport specific instruments can indicate clinical levels of psychiatric…		Sweden	333	24.6 (3.1)	Females = 58.9% (196) Males = 41.1% (137)		Mix		Elite	Elite		N	N/A		Quantitative	Obtained from the author via email: "We used a dichotomous question (yes/no) asking the athletes if they had sought help for mental health problems." "Please see Fig.2a under the heading 'Help-seeking behavior' in the paper. Those were the categories used, if the athletes choose to state 'other' they were directed to a open question to write who they had contacted in their own words."		N		NA	Unclear				Y	N/A	N/A	N/A	N/A		Formal		N
Anchuri, K., Davoren, A. K., Shanahan, A., Torres, M., & Wilcox, H. C. (2020). Nonsuicidal self-injury, suicidal ideation, and suicide attempt among collegiate athletes: Findings from the National College Health Assessment. Journal of American College Health, 68(8), 815–823. https://doi.org/10.1080/07448481.2019.1616743		2020	"Given the aforementioned suicide-related associations of athletic participation in college, we performed data analysis of survey responses to the American College Health Association's National College Health Assessment (NCHA) with the main purpose of evaluating whether student-athletes and nonathletes differ on four outcomes of interestâ€“incidence of nonsuicidal self-injury (NSSI); suicidal ide…		USA	20,589 = varsity athlete	M = 19.8, SD = 1.4	Female = 61.8%		Varsity athletics		Student-athlete	Varsity student-athlete		Y with stats	White = 77.1% Emailed authors and they cannot provide data for other ethnicity as no longer access dataset		Quantitative	"The remaining outcome captures a measure of self-help.It is a composite of questions asking the respondents if they had ever received mental health services from the following: counselor/psychologist, psychiatrist, other medical provider, clergy, or university health/counseling. Each was answered with a yes/no response. If they responded yes to any, they were considered to have sought help." (p.…		N		NA	Experiences			Y		N/A	N/A	N/A	N/A		Formal and semi-formal		N
Barnard, J. D. (2016). Student-athletes’ perceptions of mental illness and attitudes toward help-seeking. Journal of College Student Psychotherapy, 30(3), 161–175. https://doi.org/10.1080/87568225.2016.1177421		2016	"The current study expanded prior research on attitudes and help-seeking within the student-athlete population by comparing student-athlete and student non-athlete groups on attitudes toward individuals with mental ill-ness, expectations about how one will act when confronted with issues revolving around mental illness, and willingness to seek help." (p.161-162) "Using measures concerning stigma …		USA	127	Athlete: 19.4 (SD=1.3)	Athlete (n=77): Male = 32 (41.6%) Female = 45 (58.4%)		Unclear		Student-athlete	Student-athletes - NCAA division 1 and 3		Y with stats	Athlete: White = 65 (84.4%) Black = 7 (9.1%) 'Other' race = 5 (6.5%)		Quantitative	Attitudes toward Seeking Professional Psychological help Scale (ATSPPHS): - "The ATSPPHS (Fischer & Turner,1970) is a 29-item measure asking individuals to rate, on a scale of 0-3, how much they agree with certain state-ments regarding seeking help from a mental health professional. The range of scores is between 0 and 87, with higher scores indicating more positive attitudes toward help seeking.…		Y		Unidimensional	Attitudes (incl. perspectives)		Y			Y					Formal		N
Biggin, I. J. R., Burns, J. H., & Uphill, M. (2017). An investigation of athletes’ and coaches’ perceptions of mental iII-health in elite athletes. Journal of Clinical Sport Psychology, 11(2), 126–147. https://doi.org/10.1123/JCSP.2016-0017		2017	"The present study seeks to further investigate the role of coaches and athletes in the context of mental ill-health and explore some of the challenges to promoting the recommendations made by MIND." (p.127) These are the recommendations made by mind: "In terms of recommendations, MIND clearly identifies the need for protective systems to be put in place allowing athletes to seek help effectively…		United Kingdom or Great Britain	19 (who completed at least 1 Delphi round) & 16 (who completed all 3 Delphi rounds)	31.8	Male = 9 (47.37%) Female = 10 (52.63%)		Mix		Elite	Elite		N	N/A		Mixed methods	"The Delphi technique is a series of sequential questionnaires interspersed with feedback that seeks to gain the consensus of a group of experts." (p.130) Delphi: Round One - "The first-round questionnaires, which included a definition of mental health problems, for athletes and coaches were identical, with minor alterations to the wording of items to make them applicable to each group. These que…		N		NA	Attitudes (incl. perspectives)		Y			N/A	N/A	N/A	N/A		Formal and semi-formal		N
Bird, M. D., Chow, G. M., & Cooper, B. T. (2020). Student-athletes’ mental health help-seeking experiences: A mixed methodological approach. Journal of College Student Psychotherapy, 34(1), 59–77. https://doi.org/10.1080/87568225.2018.1523699		2020	"The purpose of this study, therefore, was to examine the mental health help-seeking experiences of collegiate student-athletes through the theoretical perspective of the Health Belief Model (HBM; Rosenstock, 1966)." (p.60) "Qualitative data was used to gain an in-depth understanding of student-athletes help-seeking experiences while quantitative data was used to identify salient factors of the H…		USA	6	20.83 (SD = 0.75)	Male = 2 (33.33%) Female = 4 (66.66%)		Mix		Student-athlete	University (NCAA Division 1)		Y with stats	Caucasian = 3 African American = 2 Multiracial = 1		Mixed methods	Interviews: - "Semi-structured qualitative interviews conducted to gather in-depth information regarding student-athletes' personal experiences of the mental health help-seeking process using the HBM as a framework for investigation. The interview was divided into 2 sections:" (p.63) 1) "Section one was designed to gather information on the mental health concern the student-athlete sought help fo…		Y		Multidimensional	Experiences	Y	Y	Y		N/A	N/A	N/A	N/A		Formal		Y	Health Belief Model		All
Bird, M. D., Chow, G. M., Meir, G., & Freeman, J. (2018). Student-athlete and student non-athletes’ stigma and attitudes toward seeking online and face-to-face counseling. Journal of Clinical Sport Psychology, 12(3), 347–364. https://doi.org/10.1123/jcsp.2017-0010		2018	"Thus, the purpose of this study was to investigate stigma and the attitudes that student-athletes hold toward OC and face-to-face counseling (F2F). More specifically, we aimed to identify differences in stigmatization by others, self-stigma, and attitudes toward both forms of counseling between student-athletes and non-athletes, and to examine the relationship between stigmatization by others, s…		USA	101 student-athletes	Student-athletes: 20.01 (SD = 2.10)	Student-athletes: Male = 51 (50.5%) Female = 50 (49.5%)		Mix		Student-athlete	Student-athletes: NCAA Division 1		Y with stats	Student-athletes (n=101) Caucasian = 51 (50.5%) African American = 34 (33.7%) Hispanic = 7 (6.9%) Multi-ethnic = 6 (5.9%) Other = 2 (2%) Asian = 1 (1%)		Quantitative	"Non-athletes were matched to student-athletes by gender and race (Caucasian/Non-Caucasian) to account for any differences in attitudes to the influence of these demograhpic factors as seen in previous studies." (p.351) Demographic questionnaire: "sex, race, year in school, sport, therapeutic/counseling history, time availability for therapy/counseling, potential access to private locations for o…		Y		Multidimensional	Access (incl. knowledge of access, physical access); Attitudes (incl. perspectives)	Y	Y				Y	Y	Y		Formal and semi-formal		N
Bird, M. D., Simons, E. E., & Jackman, P. C. (2021). Mental toughness, sport-related well-being, and mental health stigma among National Collegiate Athletic Association Division I student-athletes. Journal of Clinical Sport Psychology, 15(4), 306–322. https://doi.org/10.1123/JCSP.2020-0043		2021	"Therefore, the purpose of the current study was to: (a) investigate the relationship between mental toughness and sport-related well-being,(b) identify the relationship between mental toughness and personal stigma toward mental health, and (c) understand the influence of mental toughness on the relationship between public stigma and self-stigma." (p.309) From the hypothesis: - To understand the …		USA	154	19.45 (SD=1.49_	Female = 116 (75.32%) Males = 38 (24.68%)		Mix		Student-athlete	University elite (NCAA Division I)		Y with stats	White (n=94) (61.04%) Black (n=32) (20.78%) Hispanic or Latino (n=11) (7.14%) Multiethnic (n=9) (5.84%) Asian (n=4) (2.60%) Other(n=2) (1.30%) Native Hawaiian or Pacific Islander (n=1) (0.65%) Indian American/Native American/Indigenous person or Alaskan Native (n=1) (0.65)		Quantitative	Demographic information - "age, gender, ethnicity, year in college, sport, number of years playing their sport, and number of years on their current team were administered in a short demographic survey", & "information related to previous and current experience of mental health support and the mental health professionals who provided that help was also collected." (p.310) Personal stigma toward m…		Y		Multidimensional	Attitudes (incl. perspectives)		Y				Y				Formal		N
Bissett, J. E., & Tamminen, K. A. (2022). Student-athlete disclosures of psychological distress: Exploring the experiences of university coaches and athletes. Journal of Applied Sport Psychology, 34(2), 363–383. https://doi.org/10.1080/10413200.2020.1753263		2022	"The purpose of this research was to explore the experiences of student-athletes disclosing psychological distress to university coaches from the perspective of athletes and coaches." (p.363) "This study addressed the following research questions: (a) What are student-athletes' experiences of disclosing psychological distress to their coaches? (b) What are coaches' experiences of dealing with stu…		Canada	15 varsity student-athletes	24.5	Male = 2 (13.33%) Female = 13 (86.66%)		Mix		Student-athlete	University		N	N/A		Qualitative	Semi-structured interviews on their experiences with athlete disclosures of psychological distress and their perceptions of the support received from coaches. "Interviews were conducted by the first author." (p.366) "In-person interviews were conducted with participants who lived within a reasonable distance to commute to a mutually convenient location. The remaining interviews were conducted via…		NA		NA	Attitudes (incl. perspectives); Experiences		Y	Y		N/A	N/A	N/A	N/A		Semi-formal		Y	Social cognitive theory (Bandura, 1986).		Discussion
Crawford, K. L., Wilson, B., Hurd, L., & Beauchamp, M. R. (2023). Reaching out: Help-seeking among professional male ice hockey athletes. Qualitative Research in Sport, Exercise and Health, 15(3), 364–381. https://doi.org/10.1080/2159676X.2022.2111458		2023	"The goals of this study were to examine factors that lead professional ice hockey players to engage in help-seeking (i.e. facilitators), as well as factors that inhibit those professional athletes (i.e. barriers) to seek help." (p.365-366)		Mix	19	Mage = 31.47; SD = 5.06	Male = 100%		Ice hockey		Elite	Elite - professional ice hockey league or retired from this in last 5 years		Y with stats	"Seventeen participants (89%) self- identified their ethnicity as White, and two identified their ethnicity as 'other'" (p.366)		Qualitative	Semi-structured interview		NA		NA	Access (incl. knowledge of access, physical access); Attitudes (incl. perspectives); Experiences	Y	Y	Y		N/A	N/A	N/A	N/A		Unclear		N
Cutler, B. A., & Dwyer, B. (2020). Student-athlete perceptions of stress, support, and seeking mental health services. Journal of Issues in Intercollegiate Athletics, 13, 206–226. http://csri-jiia.org/student-athlete-perceptions-of-stress-support-and-seeking-mental-health-services/		2020	"Given these challenges and opportunities for research, the purpose of the current study was threefold: (1) to determine in what ways do SAs experience and cope with stress, (2) to explore SA perceptions of coaches and support staff as mental health advocates, and (3) to examine differences in self-perception and perceptions of teammates as it relates to seeking mental health services." (p.208) T…		USA	158 (230 started and 158 completed)	Not stated	Female = 122 (77%) Male = 36 (23%)		Mix		Student-athlete	Student-athletes NCAA Division 1		Y with stats	Caucasian = 131 (83%)		Quantitative	"The questionnaire was a combination of theoretically established scaled items adapted from the literature and newly created items based on specific demands of our university partners." "Questions were reviewed by participating institutional administrators and sport psychologists, and as a result, some items were added due to interest at a participating university." (p.213) "To answer RQ2, partic…		Y		Multidimensional	Attitudes (incl. perspectives)		Y				Y	Y	Y		Formal and semi-formal		N
Daltry, R. M., Mehr, K. E., & Keenan, L. (2023). Student-athletes and counseling services: Recommendations for identifying and developing referral sources. Journal of College Student Psychotherapy, 37(2), 1–12. https://doi.org/10.1080/87568225.2021.1957338		2023	"The purpose of this article is to identify referral sources for student-athletes to the Counseling Center and describe recommendations for university counseling centers in creating liaison relationships with athletic and sports medicine departments to promote student-athlete access to mental health resources." (p.4)		USA	196		Male = 45 (23%) Female = 151 (77%)		Mix		Student-athlete	Student-athletes: division II level		N	N/A		Quantitative	At this university: "The sport psychologist also worked with the sports medicine department in creating their Mental Health Management Plan, which includes mental health screening of all athletes." (p.4-5) "Prior to the start of their athletic participation each academic year, athletes are required to complete a Pre-Participation Exam (PPE) with their specific athletic trainer. Beginning in Fall …		N		NA	Experiences			Y		N/A	N/A	N/A	N/A		Formal and semi-formal		N
Daltry, R., Milliner, K., & James, T. (2018). Understanding gender differences in collegiate student-athletes’ help-seeking behaviors. The International Journal of Sport and Society, 9(1), 11–21. https://doi.org/10.18848/2152-7857/CGP/v09i01/11-21		2018	"The current research hopes to further expand on Watson's research by investigating what athlete specific factors may impact on their attitudes and expectations about counseling along with examining the influence of athletic identity. Watson's research focused on whether one participates in sports or not and did not measure how much one identifies with the athletic role. Watson's research was uni…		USA	414 (408 included in analysis)	19.72 (SD = 1.34)	Females = 215 Males = 195 Transgender = 4 Included in analysis = 211, 193 & 4		Mix		Student-athlete	Student-athlete - All athletic teams participated in Division II level (sub-elite)		Y with stats	Caucasian = 349 (84.3%) African Americans = 45 (10.9%) Hispanics = 5 (1.2%) Multi-racial = 12 (2.9%) Other = 2 (0.5%)		Mixed methods	"Participants completed a battery of questionnaires that assessed: (a) demographic information, (b) expectations about counseling, (c) attitudes toward seeking help, (d) social stigma for receiving help,and (e) athletic identity." (p.13) "The Expectations About Counseling Questionnaire Brief Form (Tinsley 1982; EAC-B); he sixty-six items are placed into seventeen scales that make up the four fact…		Y		Multidimensional	Attitudes (incl. perspectives); Experiences		Y	Y		Y		Y			Formal		N
Delenardo, S., & Terrion, J. L. (2014). Suck It Up: Opinions and attitudes about mental illness stigma and help-seeking behaviour of male varsity football players. Canadian Journal of Community Mental Health, 33(3), 43–56. https://doi.org/10.7870/CJCMH-2014-023		2014	"To understand the attitudes and opinions of varsity football players toward mental health and help-seeking." (p.45)		Canada	8	22	Male: 8 (100%)		Varsity football (Canadian football)		Student-athlete	Student-athletes		N	N/A		Qualitative	Firstly briefed participants on purpose & structure of the interview, asked to read information sheet & sign consent form (p.46) 1:1 one-off interview lasting 90-120 minutes in length. Beginning: broad questions "The formal interview began with broad questions to gain an understanding of the participant's experience as a player on a varsity football team, the role of football in his life, and his…		NA		NA	Attitudes (incl. perspectives); Experiences		Y	Y		N/A	N/A	N/A	N/A		Unclear		N
Dixon, M. A., Warner, S., & Habeeb, C. M. (2022). Athlete concerns: What can coaches do? Journal of Issues in Intercollegiate Athletics, 15, 314. http://csri-jiia.org/wp-content/uploads/2022/05/RA_2022_15.pdf		2022	"Consequently,if we intend to better address athlete concerns it is vital to understand from the athlete's perspective what head coaches can do to ensure that athletes seek help. The purpose of this study is to examine how head coaches can assist in addressing mental health concerns of college athletes, specifically with regard to help-seeking behaviors and choices." (p.318)		USA	288 (included in analysis)	Not stated Obtained by emailed author	Females = 193 Males = 93 Prefer not to say = 2 Obtained by emailing author		Mix Obtained by emailing author		Student-athlete	Student-athletes - NCAA division I Obtained by emailing author		Y with stats	African american = 37 Asian = 2 Latina/o = 13 Other = 13 White/European American = 215 Did not answer = 21		Qualitative	"Within the broader survey, participants were asked to respond to the following open-ended question:“If you or a teammate were having concerns, what could your head coach do to help ensure that a student-athlete seeks help?”" (p.318) - it was an open-ended question that was part of a wider survey		NA		NA	Attitudes (incl. perspectives)		Y			N/A	N/A	N/A	N/A		Semi-formal		Y	Health Belief Model (Rosenstock, 1974)		All
Drew, B., & Matthews, J. (2019). The prevalence of depressive and anxiety symptoms in student-athletes and the relationship with resilience and help-seeking behavior. Journal of Clinical Sport Psychology, 13(3), 421–439. https://doi.org/10.1123/jcsp.2017-0043		2019	"The aim of this study was twofold. First, to examine the symptoms of mental ill-health in a population of student-athletes from a single university and two, to examine the association with resilience and formal and informal help-seeking behaviors within that same cohort." (p.424)		Ireland	185	M = 20.77 years of age; SD = 2.50	Female = 35% (65) Male = 117 (63.24%) Other = 3 (1.62%)		Not provided		Student-athlete	1) Competitive student-athletes - "those competing at national level competitions in their respective sports." (p.425) 2) Elite student-athletes - "those students who represented the university and who were also members of regional, state or national squads in their respective sports, at either elite development or elite senior level" (p.425) 1) 65.9% (n = 122) 2) 34.1% (n = 63)		N	N/A		Quantitative	Cross-sectional design Questionnaire took about 15 minutes to complete Depression, anxiety & stress scale (DASS-21) (Lovibond & Lovibond, 1995). Resilience - The Connor-Division Resilience scale (CD-RISC;Campbell-Sills &Stein, 2007) Help-seeking behaviour - "Both formal and informal help-seeking behavior was assessed using measures from previous studies that have shown acceptable reliability (Doo…		N		NA	Experiences			Y		N/A	N/A	N/A	N/A		Formal and semi-formal		N
Edwards, B., & Froehle, A. (2023). Examining the incidence of reporting mental health diagnosis between college student athletes and non-athlete students and the impact on academic performance. Journal of American College Health, 71(1), 69–75. https://doi.org/10.1080/07448481.2021.1874387		2023	"The aim of the present study was to use data from a national health survey of college students to investigate the incidence of mental health diagnoses among varsity college athletes at a single, large NCAA Division I university in the Midwestern United States. Varsity athletes were compared to non-athletes (defined below), as well as to club and intramural athletes who dedicate much of their tim…		USA	Athletes = 784: Club/Intramural Athletes = 649 Varsity Athletes = 135	Club/intramural athletes = 20.1 Â± 1.5 Varsity athletes = 19.9 Â± 1.4	Club/intramural athlete: Female = 41.5% Male = 58.5% Varsity athlete: Female = 44.4% Male = 55.6%		Mix		Student-athlete	Club/intramural & varsity athletes		N	N/A		Quantitative	The ACHA-National College Health Assessment II (ACHA-NCHA II) is a national research survey "Past mental health treatment-seeking behavior was condensed from five categories (counselor/psychologist; psychiatrist; other health professional; clergy; college/university services) to one (any past mental health treatment), and future consideration of seeking mental health treatment was also analyzed."…		N		NA	Experiences			Y		N/A	N/A	N/A	N/A		Formal and semi-formal		N
Edwards, B., & Froehle, A. W. (2023). Factors affecting anxiety-related symptoms, diagnosis, and treatment among collegiate student-athletes in the National College Health Assessment. Journal of Athletic Training, 58(9), 722–732. https://doi.org/10.4085/1062-6050-0334.22		2023	"To elucidate specific attributes associated with an increased likelihood of anxiety symptoms and treatment avoidance to help athletic trainers and other practitioners better identify and assist high-risk individuals." (abstract)		USA	51882	Not stated	Cis female = 32 653 (62.9%) Cis male = 18 769 (36.2%)		Mix		Student-athlete	Student-athletes		Y with stats	Stated as race and ethnicity: - American Indian, Alaska Native, or Native Hawaiian: 190 (0.4) - Asian or Pacific Islander: 2674 (5.2) - Biracial, multiracial, or other: 5283 (10.2) - Black non-Hispanic: 2659 (5.1) - Hispanic of any race: 1972 (3.8) - White non-Hispanic - 39 104 (75.4)		Quantitative	"Data came from NCHA surveys IIb (2011-2015) and IIc (2015-2019) of the American College Health Association." (p.723) "Outcomes were anxiety-related symptoms and diagnosis with or without treatment (hereafter diagnosis/treatment) of anxiety disorders." (p.724) "Survey questions about the diagnosis and treatment of anxiety asked for information from the preceding year. Response options were no (ne…		N		NA	Experiences			Y		N/A	N/A	N/A	N/A		Formal		N
Edwards, B., Froehle, A. W., & Fagan, S. E. (2023). Trends in college student-athlete mental health in the National College Health Assessment (NCHA), 2011-2019. Journal of Athletic Training, 58(4), 361–373. https://doi.org/10.4085/1062-6050-586-21		2023	"Therefore, the purpose of our study was to examine changes in the mental health of student-athletes over the past decade compared with that of nonathlete students. We used a retrospective cross-sectional design and 8 academic years of data from the NCHA (2011—2012 to 2018—2019) to test the hypothesis that matters related to student-athlete mental health have improved over the recent past. Time t…		USA	54479	19.7 (SD = 1.4)	Female = 62.4% Male = 36.7% Non-binary = 0.9%		Mix		Student-athlete	Student-athletes - varsity athletes		Y with stats	non-hispanic white = 74.5% non-hispanic black = 5.4% Hispanic of any race = 4.5%, Asian or pacific islander = 4.7% American Indian, Alaskan Native, or Native Hawaiian = 0.4% Biracial or multiracial = 10.5%		Quantitative	Mental health treatment-seeking behavior: "Past mental health treatment responses were condensed to "No, never" or "Yes, ever." (p.363) "For consideration of future mental health treatment-seeking, the survey allowed only yes or no responses, so this variable was not recoded." (p.363) "Recent mental health symptom responses were condensed into no, not in the last 12 months or yes, in the last 12 …		N		NA	Attitudes (incl. perspectives); Experiences		Y	Y		N/A	N/A	N/A	N/A		Unclear		N
Edwards, B., Traylor, A., & Froehle, A. (2022). Mental health symptoms, diagnoses, treatment-seeking, and academic impacts in student-athletes and non-athlete college students using the National College Health Assessment. Journal of Issues in Intercollegiate Athletics, 15, 75-93. https://csri-jiia.org/mental-health-symptoms-diagnoses-treatment-seeking-and-academic-impacts-in-student-athletes-and-…		2022	"In order to further investigate student athlete mental health burden, the present study analyzes self-report data from the National College Health Assessment (NCHA), a large, national health survey of United States college students." (p.77) "We use these data to test four related hypotheses: 1. Student-athletes report lower rates of mental health symptoms, diagnoses, and treatment than non-athle…		USA	55369	19.7 (SD = 1.4)	Female = 62.3% Male = 36.8% Non-binary = 0.9%		Indicates mix		Student-athlete	Varsity student-athletes		N	N/A		Quantitative	Used data from the 2011-2019 U.S. National College Health Assessment (NCHA) Treatment: "Within the last 12 months, have you been diagnosed or treated by a professional for any of the following?" For each condition, students chose one of the following responses: 1. "No";2. "Yes, diagnosed but not treated"; 3. "Yes, treated with medication"; 4. "Yes, treated with psychotherapy"; 5. "Yes, treated…		N		NA	Attitudes (incl. perspectives); Experiences		Y	Y		N/A	N/A	N/A	N/A		Formal		N
Fawver, B., Larson, J., Kim, J., Parameswaran, U. D., & Kosbab, E. (2024). An analysis of mental health service usage and injuries among NCAA Division I collegiate athletes. Journal for the Study of Sports and Athletes in Education, 1–15. https://doi.org/10.1080/19357397.2024.2321822		2024	"The current study reviewed mental health visits and injuries in an athlete sample in order to determine if a positive association exists between the utilization of services from a licensed mental health professional (MHP) and injuries among the same population of collegiate athletes. We also sought to describe the differences in MHP visits and injuries as a function of individual differences (i.…		USA	827	21.7 ± 2.1	Women = 300 (36.3%) Men = 527 (63.7%)		Mix		Student-athlete	Student-athletes - Division I Power 5 Conference school		N	N/A		Quantitative	"We collected time-independent injury incidences and MHP visits from the electronic medical records of over 800 collegiate athletes across a two-year time period." (p.3) Recorded injuries "We interpreted the 'use of mental health services' as any choice by the athlete to have a scheduled, one-on-one interaction with mental health personnel hired by the Athletics Department as part of the availabl…		N		NA	Experiences			Y		N/A	N/A	N/A	N/A		Formal		N
Foong, P. L. C., & Kwan, R. W. S. (2021). Understanding mental health in Malaysian elite sports: A qualitative approach. Malaysian Journal of Movement, Health & Exercise, 10(1), 33. https://doi.org/10.4103/2231-9409.328215		2021	"The objective of this publication was(1) to gain a better understanding of the mental health and wellâ€‘being experienced by the participants,(2) to provide some insight into the causes of mental health and well-being issues among the participants for a deeper understanding of their experiences." (p.34)		Malaysia	32	25.69 years (range 19-38 years)	male, n=16; female, n=16		Mix		Elite	Elite (as defined by authors)		Y with no stats	Said "The participants consisted of individuals from a variety of races (i.e.Malay, Chinese, Indian, indigenous)" (p.34)		Qualitative	Qualitative: semi structured interview "(a) the participant's understanding of the term 'mental health';(b) the participant's opinion and/or experiences of the stigma of mental health;(c) the experiences of the participant in relation to mental health-related issues (e.g.have you experienced any mental health issues, in your life, training, during competitive career, or postâ€‘career);(d) identif…		NA		NA	Unclear				Y	N/A	N/A	N/A	N/A		Unclear		N
Giovannetti, S. L., Robertson, J. R. G., Colquhoun, H. L., & Malachowski, C. K. (2019). Mental health services for Canadian university student-athletes: An exploratory survey. Journal of Clinical Sport Psychology, 13(3), 469–485. https://doi.org/10.1123/JCSP.2018-0048		2019	"Given the paucity of research on the mental health needs of Canadian student-athletes, the present study sought to explore the extent of and contributors to mental health issues among student-athletes at a large Canadian university. This preliminary data provides insights into the following research question: how can Canadian universities better meet the mental health needs of their student-athl…		Canada	113 included in analysis (i.e., 75% completed)	21.05 (SD = 3.04) Range 18-33	Females = 67 (59.3%) Males = 44 (38.9%)		Mix		Student-athlete	University - Varsity		N	N/A		Mixed methods	"The survey investigated: A) Demographic information, B) Extent of and perceived contributors to mental health issues among Canadian student-athletes, C) Efficacy of mental health services for Canadian student-athletes. The survey consisted of 27 questions in total, three of which required open-ended responses. A number of questions used a 7-point Likert scale in which respondents indicated their…		N		NA	Access (incl. knowledge of access, physical access); Attitudes (incl. perspectives); Experiences	Y	Y	Y		N/A	N/A	N/A	N/A		Formal and semi-formal		N
Gulliver, A., Griffiths, K. M., & Christensen, H. (2012). Barriers and facilitators to mental health help-seeking for young elite athletes: A qualitative study. BMC Psychiatry, 12(157), 1–14. https://doi.org/10.1186/1471-244X-12-157		2012	"This paper reports the results of a qualitative study of the perceived barriers and facilitators to help-seeking for mental health problems in young elite athletes. In this paper adolescents efers to those aged between 12 and 17 years andyoung adults to those aged 18 to 25 years[19]. The study focuses on help-seeking for the common mental health problems of depression, anxiety and general emotio…		Australia	15	19.3 (range = 16-23 years)	Males = 9 (60%) Females = 6 (40%)		Mix		Elite	Elite		N	N/A		Qualitative	"Three focus groups with (n= 2, 5, 8) elite athletes were convened and facilitated by the first author (AG)." (p.3) Focus groups took place at Australian Institute of sport "Double cinema passes were distributed to thank participants for their involvement at the conclusion of the focus groups but were not used as an incentive for participation." (p.3) "It was necessary to negotiate with AIS coach…		NA		NA	Access (incl. knowledge of access, physical access); Attitudes (incl. perspectives); Experiences	Y	Y	Y		N/A	N/A	N/A	N/A		Formal		N
Habeeb, C., Warner, S., & Walsh, D. (2022). Managing mental health: Athlete help-seeking. Sport Management Review, 25(5), 871–891. https://doi.org/10.1080/14413523.2021.2018836		2022	"the purpose of the current study was to identify organizational factors that impact an athlete's willingness to seek help (Phase I) and determine the extent to which these identified factors are associated with athlete help-seeking intentions (Phase II)." (p.872)		USA	Phase 1 (focus groups) = 30 Phase 2 (survey) = 474	Not stated	Phase 1: Phase 2: Female = 314 (66.2%) Male = 158 (33.3%) 0.5% not stated in paper		Not stated		Student-athlete	University student-athletes		Y with stats	Phase 1: Phase 2: White = 360 (75.9%) African-American = 59 (12.4%) Latinx = 20 (4.2%) Other = 33 (7.0%)		Mixed methods	MMR - qual status sequential design (QUAL > QUANT) Phase 1: - 9 semi-structured focus groups of 3 to 6 athletes per group. 30 athletes in total - "Participants in each focus group were from the same team to allow participants to feel more comfortable, except in one group which included all international athletes." (p.874) - Focus groups lasted 50 minutes on average - "A sample question from the s…		Y		Unidimensional	Attitudes (incl. perspectives)		Y					Y	Y		Formal and semi-formal		Y	Theory of planned behaviour (Ajzen, 1991)		All
Harris, B. R., & Maher, B. M. (2022). Student-athlete mental health, help-seeking, and service utilization: Implications for a multi-tiered, public health approach on college campuses. Journal of College Student Psychotherapy. https://doi.org/10.1080/87568225.2022.2109548		2022	"Specifically, the authors sought to answer the following research questions: 1) How do student-athletes perceive their challenges, stressors, and college experience to be different from their non-athlete peers? 2) What factors make student-athletes more or less likely to utilize campus mental health services, resources, and supports? 3) How can college campuses improve awareness of, access to, a…		USA	21	Not stated	Not stated but says male and females included		Mix		Student-athlete	Student-athlete - NCAA Division 1		Y with no stats	Says "racially and ethnically diverse" (p.5)		Qualitative	Focus groups "The questions included: 1) how student-athletes see their college experience as different from their non-athlete peers; 2) the challenges they face that impact their mental health, how they deal with these challenges, and how it differs by gender; 3) what they would do if they or their teammates were feeling overwhelmed, depressed, or suicidal; 4) their awareness of on- and off- cam…		NA		NA	Access (incl. knowledge of access, physical access); Attitudes (incl. perspectives); Experiences	Y	Y	Y		N/A	N/A	N/A	N/A		Formal		Y	Social cognitive theory (Bandura, 1999) Theory of planned behaviour (Ajzen, 1991)		Discussion
Harrison, J., & Buscombe, R. (2023). Athlete experiences of mental health disclosure and help seeking behaviour in amateur and professional basketball. International Journal of Sport Psychology, 54(4), Article 4. https://doi.org/10.7352/IJSP.2023.54.305		2023	"This study addressed mental health disclosure and help seeking behavior from the perspective of athletes who have transitioned from amateur to professional basketball." (abstract)		Mix	6	range 22 to 34 years old	Male = 6 (100%)		Basketball		Elite	Elite - professional - had competed in US collegiate system division 1 and 2 before playing professionally in a mix of countries		Y with stats	White = 2 Black = 3 Mixed heritage = 1		Qualitative	Semi-structured interviews		NA		NA	Access (incl. knowledge of access, physical access); Attitudes (incl. perspectives); Experiences	Y	Y	Y		N/A	N/A	N/A	N/A		Formal and semi-formal		N
Hatteberg, S. J. (2020). Collegiate athletes’ use and perceptions of institutional sources of support for role-related stressors. Journal of Issues in Intercollegiate Athletics, Winter 2020 Special Issue, 98–123. http://csri-jiia.org/collegiate-athletes-use-and-perceptions-of-institutional-sources-of-support-for-role-related-stressors/		2020	"This study examines athletes' perceptions of support supplied by institutional sources and explores how those perceptions might impact athletes' decisions regarding their support seeking behaviors." (p.104) "Though not explicitly testing paths within this theoretical model, this research explores the mediating role institutional sources of support may play in reducing the mental health effects o…		USA	56	20.5 (1.57)	Female = 30 (53.57%) Male = 26 (46.43%)		4 sports teams - not stated which		Student-athlete	Student-athlete - NCAA Division 1		Y with stats	Non-Hispanic White = 39 (69.64%) Non-Hispanic Black/African American = 11 (19.64%) Asian American = 1 (1.79%) Multi-Racial = 5 (8.93%)		Qualitative	Interviews: - Semi-structured open ended questions 1:1 - "Questions addressed respondents' experience with role-related strains, their coping and support-seeking behaviors, and their perceptions of support received." (p.105) "Support experiences constituted a large portion of the interview as respondents were asked to consider all sources of support that they had sought in coping with stressors, …		NA		NA	Attitudes (incl. perspectives); Experiences		Y	Y		N/A	N/A	N/A	N/A		Unclear		Y	Stress process model		Introduction Methods
Hilliard, R. C., Redmond, L. A., & Watson II, J. C. (2019a). Differences in stigma and attitudes toward counseling between college student-athletes and nonathletes. Journal of College Student Psychotherapy, 33(4), 332–339. https://doi.org/10.1080/87568225.2018.1504639		2019	"Therefore, we aimed to answer one research question in this study: Are there differences in stigma and attitudes toward counseling when controlling for gender and previous treatment history in a sample of college student-athletes and nonathletes?" (p.333)		USA	243 student-athletes	Student-athletes:* M=19.38,SD=1.25	Student-athletes(n=243):* Female = 97 (39.9%) Male = 146 (60.1%)		Mix		Student-athlete	Student athletes(n=243):* Divison I = 93 (38.27%) Division III = 150 (61.73%)		Y with stats	Student-athletes(n=243):* White/Caucasian = 82% (199) Black/African American = 8% (19) Hispanic/Latino = 4% (10) Biracial = 3% (7) Asian/Pacific Islander = 2% (5) Native American = 1% (2)		Quantitative	Public stigma: "Stigma Scale for Receiving Psychological Help (Komiya, Good, & Sherrod,2000)." (p.334) Self-stigma: "Self-Stigma of Seeking Help scale (Vogel, Wade, & Haake,2006)." (p.334) Attitudes: "Attitudes Toward Seeking Professional Psychological Help-Short Form (Fischer & Farina, 1995)" (p.334)		Y		Multidimensional	Attitudes (incl. perspectives)		Y			Y	Y				Formal		N
Hilliard, R. C., Redmond, L. A., & Watson II, J. C. (2019b). The relationships among self-compassion, stigma, and attitudes toward counseling in student-athletes. Journal of Clinical Sport Psychology, 13(3), 374–389. https://doi.org/10.1123/jcsp.2018-0027		2019	"Using structural equation modeling (SEM), the purpose of the current study was to examine the relationships between public stigma, self-stigma and attitudes toward counseling while also exploring the potential moderating role of self-compassion on the relationship between public and self-stigma." (p.378) "Finally, as a secondary aim of the study, we explored one research question surrounding sex…		USA	243	M=19.38,SD=1.25	Female = 97 (39.92%) Male = 146 (60.10%)		Mixed		Student-athlete	University Division I = 93 (38.27%) Division III = 150 (61.73%)		Y with stats	Student-athletes(n=243): White/Caucasian = 82% (199) Black/African American = 8% (19) Hispanic/Latino = 4% (10) Biracial = 3% (7) Asian/Pacific Islander = 2% (5) Native American = 1% (2)		Quantitative	Self-stigma."The Self-Stigma of Seeking Help scale scale (SSOSH;Vogel et al.,2006) was used to measure self-stigma toward receiving counseling." (p.379) Public stigma."Perception of public stigma was measured using the Stigma Scale for Receiving Psychological Help (SSRPH; Komiya, Good, & Sherrod, 2000)." (p.379) Attitudes."Attitudes toward seeking help for mental health issues were assessed using…		Y		Multidimensional	Attitudes (incl. perspectives)		Y			Y	Y				Formal		Y	The theory of planned behaviour (Ajzen & Fishbein, 1980)		Discussion
Hilliard, R. C., Watson II, J. C., & Zizzi, S. J. (2022). Stigma, attitudes, and intentions to seek mental health services in college student-athletes. Journal of American College Health, 70(5), 1476-1485. https://doi.org/10.1080/07448481.2020.1806851		2022	"The primary aim of this study was to investigate the relationships between public stigma, social network stigma, self-stigma, attitudes, and intentions to seek counseling in college student-athletes. Additionally, the predictive validity of these variables on previous help-seeking was investigated.A secondary aim of this study was to explore willingness to seek counseling for specific topics." (…		USA	328	19.53 (SD = 1.29)	Male = 224 (68.3%) Female = 101 (30.8%) 3 did not report gender (0.9%)		Mix		Student-athlete	Student-athletes Divison II (n = 81) and Division III (n = 245)		Y with stats	White/Caucasian = 84% Black/African American = 7% Biracial = 4% Hispanic/Latino = 3% Native American = less than 1% Asian = less than 1%		Quantitative	Social network stigma = "Perceptions of Stigmatization by Others for Seeking Help scale (PSOSH)" (p.1478) Public Stigma = "The Stigma Scale for Receiving Psychological Help (SSRPH)" (p.1478) Self-stigma for seeking treatment= "Self-Stigma of Seeking Help scale (SSOSH)" (p.1478) Attitudes towards seeking counselling = "Attitudes Toward Seeking Professional Psychological Help-Short Form (ATSPPH-SF)…		Y		Multidimensional	Attitudes (incl. perspectives)		Y			Y	Y		Y		Formal		Y	Theory of reasoned action (Ajzen and Fishbein, 1980) Theory of planned behaviour - only in discussion		All
Hopley, G., Murray, A., & MacPherson, A. (2022). The prevalence of symptoms of common mental disorders among professional golfers. International Journal of Golf Science, 11(1), 1–14. https://www.golfsciencejournal.org/article/38141-the-prevalence-of-symptoms-of-common-mental-disorders-among-professional-golfers		2022	"To address this gap in the literature, the aims of this study were to assess (i) the two-week prevalence of a range of symptoms of MHDs, including OCD; and (ii) to assess players' views on the mental health support resources that are currently available to them." (p.2)		Mix	58 (for analysis)	29 ± 4 year	Male = 100%		Golf		Elite	Elite - those on The Challenge Tour 2020		N	N/A		Mixed methods	"A series of free response questions were included to assess players opinions on the current mental health support measures on offer and to also scope which improvements to services would be well-received. Players who had reported previous issues with their mental wellbeing were also prompted to provide details as to how they coped with the issue at the time." (p.3)		N		NA	Access (incl. knowledge of access, physical access); Experiences	Y		Y		N/A	N/A	N/A	N/A		Formal		N
Jewett, R., Kerr, G., & Dionne, M. (2021). Canadian athletes’ perspectives of mental health care and the importance of clinicians’ sport knowledge: A multi-method investigation. Psychology of Sport and Exercise, 53, 101849. https://doi.org/10.1016/j.psychsport.2020.101849		2021	"The overarching aims of the current inquiry, therefore, were (1) to explore the self-reported reasons athletes seek mental health care, (2) to explore athletes' awareness of their clinicians knowledge of or experience with sport, and (3) to explore whether athletes place importance on their mental health care providersâ€™ understanding of the sport context for effective treatment." (p.2)		Canada	70 (study 1) & 10 (study 2)	Not stated	Study 1: Female = 71% Male = 39%		Mix of sports		Mix	Study 1: 59 former athletes 70 former athletes "The athletes participated in recreational (14%), provincial (9%), university (36%), national (24%), international (14%), and professional (3%) sport." (p.2) Study 2: Junior national/national to international		Y with stats	Study 2 (n = 10): White = 9 (90%) Black = 1 (10%)		Mixed methods	Study 1 (70 participants) = quantitative "Measures. A self-report survey was created for the purpose of this study based upon the study research questions and literature regarding common mental health concerns reported by athletes (e.g., Gulliver et al., 2015; Reardon et al., 2019; Storch et al., 2005) and informed by consultations with a sport psychiatrist to ensure content validity." (p.2) Thes…		N		NA	Attitudes (incl. perspectives); Experiences		Y	Y		N/A	N/A	N/A	N/A		Formal		N
Jones, T. V. (2016). Predictors of perceptions of mental illness and averseness to help: A survey of elite football players. Journal of Mental Health, 25(5), 422–427. https://doi.org/10.3109/09638237.2015.1124384		2016	"Given the aforementioned discussion, this quantitative study aimed at investigating the extent to which a set of personal characteristics (age, race and marital status) and individual athletic-related characteristics (hypermasculinity, degree of sport injury, and sport level) correlate with mental health attitudes (perception of mental illness and averseness to help) in elite football players." …		USA	112	Not stated	Male = 100%		NFL		Mix	Professional players = 62 (55.4%) Collegiate = 27 (24.1%) Retired players = 23 (20.5%)		Y with stats	American Black/AfricanDescent = 57 (50.9%) American White/European Descent = 50 (44.6%) Other = 4 (4.5%)		Quantitative	IASMHS: "Averseness to help was measured using the Inventory of Attitudes toward Seeking Mental Health Services(IASMHS) (Mackenzie et al., 2004). The IASMHS assesses participants' attitudes about seeking professional help." (p.423)		Y		Unidimensional	Attitudes (incl. perspectives)		Y			Y					Formal		Y	Litwak’s (1985) dual specialization model		Introduction
Junge, A., & Prinz, B. (2019). Depression and anxiety symptoms in 17 teams of female football players including 10 German first league teams. British Journal of Sports Medicine, 53(8), 471–477. https://doi.org/10.1136/bjsports-2017-098033		2019	"Therefore, the aim of the present study was to evaluate the prevalence of and risk factors for depression and generalised anxiety symptoms in a homogeneous group of top-level athletes with a high response rate." (p.471)		Germany	290	21.5 (SD=4.2)	Female = 100%		Football (German's Women's Football league)		Elite	Elite ** as defined by author		N	N/A		Mixed methods	"The questionnaire was specially designed for the present study and included questions on personal and player characteristics, need and use of psychotherapeutic support, current injury, and current general health. Almost all questions had predefined answer choices and an option to insert free text." (p.472)		N		NA	Experiences			Y		N/A	N/A	N/A	N/A		Formal		N
Kilcullen, J. R., Scofield, B. E., Cummins, A. L., & Carr, B. M. (2022). Collegiate athlete mental health: Comparing treatment-seeking student-athletes and nonathletes on service utilization, clinical presentation, and outcomes. Sport, Exercise, and Performance Psychology, 11(2), 138–155. https://doi.org/10.1037/spy0000280		2022	"The study goals were to compare college student-athletes and nonathletes on (a) UCC utilization rates; (b) presenting clinical concerns; and (c) treatment outcomes. This study was exploratory given the limited and conflicting findings across these three domains." (p.142) "Related to the second study aim, an additional exploratory analysis assessed whether presenting student-athletes and nonathle…		USA	Aim 1: Utilization rates Student-athletes (2017-2018): 3,056 Student-athletes (2018-2019): 3,605 Aim 2: Clinical presentations Student-athletes: 3,863 Aim 3: Treatment outcomes Student-athletes: 1,281	Not provided	Aim 2: clinical presentations Student-athletes: Woman = 64.95% Man = 34.77% Self-identify = 0.13% Transgender = 0.16% Aim 3: Treatment outcomes Student-athletes: Woman = 67.76% Man = 28.49% Self-identify = 0.16% Transgender = 0.23% N/A (missing) = 3.36%		Mix		Student-athlete	Student-athletes - division I (37%), division II (25%) and division III (39%)		Y with stats	Aim 2: clinical presentations Student-athletes: White = 74.61% African American/Black = 11.73% Multi-racial = 4.69% Hispanic/Latino/a = 4.25% Asian American/Asian = 2.85% Self-identify = 0.85% American Indian or Alaskan native = 0.70% Native Hawaiiwan or Pacific Islander = 0.34% Aim 3: Treatment outcomes Student-athletes: White = 77.67% African American/Black = 7.42% Multi-racial = 4.61% Hispanic…		Quantitative	"This study used CCMH data spanning 2017-2019." (p.142) Standardized Data Set (SDS): "SDS items were used to ascertain students' varsity athletic status, age, ethnicity,gender identity, current academic status, prior mental health utilization (i.e., prior therapy, hospitalization, and psychiatric medication usage), and suicidality (i.e., SI and NSSI). For the second aim of the study, all three pr…		N		NA	Experiences			Y		N/A	N/A	N/A	N/A		Formal		N
King, L., Cullen, S., McArdle, J., McGoldrick, A., Pugh, J., Warrington, G., & Losty, C. (2023). Barriers and facilitators to help-seeking for mental health difficulties among professional jockeys in Ireland. Journal of Clinical Sport Psychology, 17(2), 189–209. https://doi.org/10.1123/JCSP.2021-0032		2023	"The purpose of the study was to identify barriers and facilitators to help-seeking among a sample of professional jockeys. As such, the research question proposed was: What are the barriers and facilitators to help-seeking for MHDs among professional jockeys?" (p.191)		Ireland	12	28 years old (SD= 2.9)	Not stated		Jockey		Elite	Elite - professional		N	N/A		Qualitative	Semi-structured interview "Following on from the definition, questions were asked which related to the jockeys' background in the sport, including most significant moments within their careers, to help develop rapport between interviewer and participant. The participant was then asked if they had previously visited a mental health professional, before progressing on to questions related to barrie…		NA		NA	Access (incl. knowledge of access, physical access); Attitudes (incl. perspectives)	Y	Y	Y		N/A	N/A	N/A	N/A		Formal		Y	Social cognitive theory (Bandura, 2001)		Discussion
Kola-Palmer, S., Lewis, K., Rodriguez, A., & Kola-Palmer, D. (2020). Help-seeking for mental health issues in professional rugby league players. Frontiers in Psychology, 11, 570690. https://doi.org/10.3389/fpsyg.2020.570690		2020	"We aimed to identify and elucidate possible correlates of actual help-seeking for mental health issues in professional RFL players in England and the one club in France." (p.2)		Mix	167	24.89 (SD= 4.62)	Male = 100%		Rugby football league		Elite	Elite - professional Rugby football league		N	N/A		Mixed methods	Player Welfare Questionnaire: "A survey consisting of five subsections, relating to knowledge of and attitudes to RFL club welfare managers and policies (seven items, Cronbach's alpha 0.93), financial advice and education (four items, Cronbach's alpha 0.91), mental health supports (seven items, Cronbach's alpha 0.87), life style issues (i.e.,gambling, addictions; 12 items, Cronbach's alpha 0.90),…		N		NA	Access (incl. knowledge of access, physical access); Attitudes (incl. perspectives); Experiences	Y	Y	Y		N/A	N/A	N/A	N/A		Formal and semi-formal		N
Kraus, A. D., & Tibbetts, E. (2022). Depression, anxiety, and help-seeking among NCAA Division III athletes at a historically women’s college. Journal of Clinical Sport Psychology, 16(4), 417–438. https://doi.org/10.1123/JCSP.2021-0061		2022	"To start the conversation about the needs of these student-athletes, we employed the following research questions: 1. What is the prevalence of depression, anxiety, and help-seeking among student-athletes at a historically women's college? 2. How do rates of depression and anxiety relate to reported use of clinical help_x0002_seeking services either on-campus or off-campus? 3. How do rates of de…		USA	109	M = 19.38, SD = 1.15	"91.7% of participants identified as women, and 8.3% identified as GQ/GNC" (p.422)		Mix		Student-athlete	Student-athletes - NCAA Division III		Y with stats	"The races of the participants included 7.3% Asian, 3.7% Black, 2.8% Hispanic, 7.3% mixed race, 78.0% White, and 0.9% did not disclose." (p.422) Race not ethnicity		Quantitative	Assessing Formal and Informal Help-Seeking "Participants reported on their knowledge about and behavior surrounding seeking formal mental health services on-campus and off-campus, as well as how long it took them to get an appointment once they had contacted a mental health professional (e.g., "Do you know how to access counseling services on-campus?" "Have you ever used counseling services on-ca…		N		NA	Access (incl. knowledge of access, physical access); Attitudes (incl. perspectives); Experiences	Y	Y	Y		N/A	N/A	N/A	N/A		Formal and semi-formal		N
Kroshus, E. (2017). Stigma, coping skills, and psychological help seeking among collegiate athletes. Athletic Training & Sports Health Care, 9(6), 254–262. https://doi.org/10.3928/19425864-20171010-02		2017	"Grounded in social cognitive theory, the current study sought to test the hypothesis that athletes who perceived less coach stigma and had more positive coping skills would have attitudes more supportive of seeking psychological help." (p.255)		USA	644	Not stated	Female = 42.64% (281) Male = 57.36% (378)		Mix		Student-athlete	Student-athletes		N	N/A		Quantitative	Coach stigma: "Perceived coach-endorsed stigma related to seeking mental health treatment was assessed using an adapted version of Eisenberg et al's 18 approach to measuring perceived public stigma. Three items were provided to determine what athletes believed their coaches thought about an individual who sought men-tal health care. A sample item was "My coach would think less of someone who has …		Y		Multidimensional	Attitudes (incl. perspectives)		Y			Y	Y				Formal		Y	Social cognitive theory (Bandura, 1985)		All
Lane, S., Hall, N., & Gower, D. (2023). Mental health experiences of national rugby league (NRL) athletes: A phenomenological study. The International Journal of Sport and Society, 14(2), 201–218. https://doi.org/10.18848/2152-7857/CGP/v14i02/201-218		2023	"this study provided athletes with a platform to critically reflect and share their mental health experiences within the academic domain, making a unique contribution to the literature as one of the few studies giving voice to NRL athletes' own perceptions of the stressors and pressures of elite sport." (abstract) "This study responds to this need, through a phenomenological approach that provide…		Australia	55	not stated	Male = 100% (Assumed as NRL not NRLW)		National Rugby League		Elite	Elite - "current first-grade NRL contracted top 30 players" (p.206)		N	N/A		Mixed methods	"In its application to this research project, quantitative measures (multiple-choice, Likert scales, and ranked questions) were used to identify trends and consistencies between athlete experiences, while qualitative measures (open-ended questions) were used to give further insight into those trends" (p.206) "Overall, our survey explored the following factors in relation to athlete mental health:…		N		NA	Experiences			Y		N/A	N/A	N/A	N/A		Unclear		N
Leimer, A. D., Raul A. Leon, & Kyna Shelley. (2014). Stigmas and stereotypes: Counseling services for student-athletes. Journal for the Study of Sports and Athletes in Education, 8(2), 121–135. https://doi.org/10.1179/1935739714Z.00000000022		2014	"The purpose of this article is to enhance readers' understanding of student-athletes attitudes towards counseling services and the student-athlete experience as a whole" (p.121) "In this study, we seek to elucidate why student-athletes are more reluctant to seek counseling services, and how their role as student-athletes may shape this decision." (p.123) "In this study, we examine student-athlet…		USA	258	20.9	40 (54.3%) men 118 (45.7%) women		Mix		Student-athlete	Student-athletes - division I		Y with stats	9 (3.5%) = Hispanics 167 (65%) = White not Hispanics 75 (29.2%) = Black not Hispanics 3 (1.2%) = biracial students 3 (1.2%) who reported other 1 = individual who did not identify his/her ethnicity.		Mixed methods	Demographic question: "the first section consisted of 7 items: age, gender, race, marital status, class rank, collegiate athletic status, and college educational track. In order to measure past experience with counseling, the second section asked participants to identify what counseling services they have received in the past as well as what,if any, services they are currently receiving. The thir…		Y		Unidimensional	Attitudes (incl. perspectives); Experiences		Y	Y		Y					Formal		N
Lõpez, R. L., & Levy, J. J. (2013). Student athletes’ perceived barriers to and preferences for seeking counseling. Journal of College Counseling, 16(1), 19–31. https://doi.org/10.1002/J.2161-1882.2013.00024.X		2013	"The authors assessed student athletes' perceived barriers to seeking counseling services and their preferred characteristics of a helping professional." (p.19) "The current study was designed to expand on previous research efforts and investigate the attitudes held by student athletes across the United States regarding seeking counseling services. In addition, we sought to draw on a broader, nat…		USA	165	M = 20.07, SD = 1.48	Women = (111; 67.3%)		Mix		Student-athlete	Student-athletes: Division I-A and Division I-AA intercollegiate varsity student athletes		Y with stats	Anglo/Caucasian/White = 80.6% (n = 133) African/African American/Black, Hispanic/Latino(a), Asian/Asian American/Pacific Islander, or other = 14.5% (n = 24) Multiracial/biracial = 4.9% of the sample (n = 8)		Quantitative	Barriers to Help-Seeking Checklist = "The Barriers to Help-Seeking Checklist is a self-report checklist adapted with permission from Givens and Tjia's (2002) study of barriers preventing medical school students from seeking professional mental health services" (p.22) "Additional items were created from the existing literature on student athletes and were added to Givens and Tjia's checklist for t…		Y		Multidimensional	Attitudes (incl. perspectives)		Y			Y		Y			Formal		N
Lyons, D., Clarke, P., & Dempsey, R. C. (2024). Tackle your feelings: Experience of help-seeking for mental well-being concerns in professional rugby union players. Journal of Clinical Sport Psychology, 18(2), 234–250. https://journals.humankinetics.com/view/journals/jcsp/18/2/article-p234.xml		2024	"Given the relative lack of qualitative research with professional rugby union players, particularly the actual experiences of seeking formal help for mental health-related experiences, this study explored a sample of professional Irish rugby union players' experiences of accessing mental health support. A novelty of this study is its focus on understanding the experiences of professional rugby p…		Ireland	5	Mean = 26.2 years SD = 2.4	Male = 5 (100%)		Rugby Union		Elite	Elite - professional		N	N/A		Qualitative	Focus groups		NA		NA	Attitudes (incl. perspectives); Experiences		Y	Y		N/A	N/A	N/A	N/A		Formal		N
Marsters, C. P. E., Tiatia-Seath, J., & Uperesa, L. (2021). Young Pacific male athletes’ attitudes toward mental health help-seeking in Aotearoa New Zealand. Asia-Pacific Journal of Public Health, 33(6–7), 789–792. https://doi.org/10.1177/10105395211022944		2021	"This brief report describes the factors affecting the way young Pacific male athletes perceive and navigate the help-seeking process in Aotearoa New Zealand." (p.789)		Aotearoa New Zealand	99	21.5	Male = 99 (100%)		Mix		Mix	Most at the professional or Olympic level n = 65 = 65.66%		Y with no stats	"27 unique Pacific ethnic backgrounds" (p.789)		Quantitative	Attitudes Toward Help-Seeking: - "Participants' attitudes toward mental health help-seeking were negative (see Figure 1). Felt, or perceived, stigma was measured by asking participants whether they felt like they would be judged negatively if they were to seek help for a mental health issue." (p.789) - "Stigma toward others seeking help for mental health issues was also captured by asking partici…		N		NA	Attitudes (incl. perspectives)		Y			N/A	N/A	N/A	N/A		Formal and semi-formal		N
Martin, S. J., & Anderson, T. (2020). Help-seeking for eating pathology among collegiate athletes: Examining stigma and perfectionism as moderating and mediating mechanisms. Journal of Clinical Sport Psychology, 14(3), 234–250. https://doi.org/10.1123/jcsp.2018-0098		2020	"Therefore,we aimed to outline differences in help-seeking intentions from any source for EP versus general mental health among a sample of collegiate athletes (N=201), aswell as identify potential barriers (i.e., EP severity, perceived stigma, self-stigma,negative perfectionism) to seeking help for EP that can be targeted in future interventions. Importantly, we assessed aggregated help-seeking …		USA	201	18.92 (SD = 1.10)	Females = 71.4% Males = 28.6%		Mix		Student-athlete	Student-athletes		Y with stats	White = 90% African American = 6.0% Asian = 1.0% Bi or multi-racial = 3.0%		Quantitative	"Modified General Help Seeking Questionnaire (GHSQ;Wilson, Deane, &Ciarrochi,2005).The GHSQ is a self-report measure assessing current intentionsto seek help from diverse sources for different problems. The GHSQ was modified to examine the likelihood of seekinghelp for EP (Sample Item:“If you were struggling with disordered eating and/orweight-control behaviors, how likely is it that you would se…		Y		Multidimensional	Attitudes (incl. perspectives)		Y				Y	Y	Y		Formal and semi-formal		N
McArdle, S., & Moore, P. (2013). Exploring indices of disordered eating literacy in male and female athletes: Knowledge gaps and lay beliefs as predictors of attitudes toward help-seeking. Journal of Clinical Sport Psychology, 7(4), 275–292. https://doi.org/10.1123/JCSP.7.4.275		2013	"The main aim of this pilot study was to explore disordered eating (DE) literacy in male and female athletes and to examine whether any gender differences were present. A related aim was to examine the moderating effect of gender on the relationship between sport type, indices of mental health literacy (i.e., perceived barriers to help-seeking, perceived stigma), and attitudes toward help-seeking…		Ireland	133	24.33, SD = 5.88	Male = 37% Female = 63%		Mix		Mix	Mixed level - "Twenty-four percent of the participants competed at the club level, 11% at the provincial level, 38% at the national level, 24% at the international level, and 3% did not indicate competitive level." (p.278)		N	N/A		Quantitative	Mental health literacy = "Questions pertaining to athletes' knowledge and beliefs of DE were modeled on the work of past studies (Britt et al., 2008; Jorm et al., 1997; Mond et al., 2007; Sheffield, Fiorenza, & Sofronoff, 2004; Trattner Sherman, Thompson, Dehass, & Wilfert, 2005; Wright et al., 2009) with modifications relevant to an athletic population. For example, athletes were initially asked…		Y		Multidimensional	Access (incl. knowledge of access, physical access); Attitudes (incl. perspectives)	Y	Y	Y		Y	Y				Formal and semi-formal		N
McGraw, S. A., Taylor, L., Deubert, C. R., Fernandez Lynch, H., Nozzolillo, A., & Cohen, I. G. (2018). Life on an emotional roller coaster: NFL players and their family members’ perspectives on player mental health. Journal of Clinical Sport Psychology, 12(3), 404–431. https://doi.org/10.1123/jcsp.2017-0051		2018	"While the above studies provide useful data on NFL player mental health, we have not identified any studies reporting how players themselves or their family members view the effects of an NFL career on their mental health, or the types,scope, or quality of available supports. We sought to address that gap, and provide players and their family members the opportunity to speak in their own voices.…		USA	25	Not available - emailed author	Male = 100%		NFL		Elite	Professional (NFL is professional)		Y with stats	Black = 9 (36%) White = 14 (56%) Other = 2 (8.0%)		Qualitative	"The interview guide was designed to elicit information about how a football career affected the players' lives, both within and outside the family, their finances,support for problems, preparing for retirement, and satisfaction with life after football. Questions also covered risk disclosure and risk taking, NFL team healthcare, injury and pain management." (p.407)		NA		NA	Experiences			Y		N/A	N/A	N/A	N/A		Unclear		N
McLoughlin, E., Arnold, R., Cavallerio, F., Fletcher, D., & Moore, L. J. (2023). A creative nonfiction story of male elite athletes’ experiences of lifetime stressor exposure, performance, and help-seeking behaviors. Sport, Exercise, and Performance Psychology, 12(3), 189–204. https://doi.org/10.1037/SPY0000319		2023	"This study aimed to explore elite male athletes' experiences of lifetime stressor exposure and performance in their sport, as well as their perceptions of the factors that influence their mental health help-seeking behavior." (p.191)		Mix	9	27.44 years; SD=3.50	Male = 100%		Mix		Elite	Elite - competed at international and/or professional level		N	N/A		Qualitative	Semi-structured interviews with photo elicitation. "When conducting the semi structured inter-views, the first author developed a six-section interview guide to ensure key topics were covered, however, this was used flexibly(Smithetal.,2022). The first section consisted of introductory questions relating to their sporting involvement(e.g., How did you first get involved in your sport?). The secon…		NA		NA	Attitudes (incl. perspectives); Experiences		Y	Y		N/A	N/A	N/A	N/A		Formal		N
Miller, T. W., Coates, J., Plateau, C. R., & Barker, J. B. (2024). Exploring the barriers and facilitators to mental health help-seeking behaviours in British elite track and field athletes. Journal of Applied Sport Psychology, 36(1), 98–118. https://doi.org/10.1080/10413200.2023.2197962		2024	"The purpose of our study is to (1) contribute to the extant mental health literature by understanding the experiences of athletes in an underrepresented individual sport and (2) provide sport practitioners, key stakeholders, and organizations with knowledge and understanding surrounding the barriers and facilitators to seeking mental health support, as such knowledge is a critical driver to crea…		UK	9	M = 22.8, SD = 1.8	Male = 3 (33.33%) Female = 6 (66.66%)		Track and field - mix		Elite	Elite - "Participants had competed at a range of elite competitions including Commonwealth, European and World athletics championship" - defined by the authors as "competitive-elite"		N	N/A		Qualitative	Semi-structured interviews		NA		NA	Access (incl. knowledge of access, physical access); Attitudes (incl. perspectives); Experiences	Y	Y	Y		N/A	N/A	N/A	N/A		Unclear		N
Moore, M. (2017). Stepping outside of their comfort zone: Perceptions of seeking behavioral health services amongst college athletes. Journal of Issues in Intercollegiate Athletics, 2017 Special Issue, 130–144. https://csri-jiia.org/stepping-outside-of-their-comfort-zone-perceptions-of-seeking-behavioral-health-services-amongst-college-athletes/		2017	"This study examined the level of comfort that college athletes have with seeking mental health services. Additionally, this study explored characteristics associated with reluctance in seeking mental health services." (p.130) "This study will help to answer these questions by exploring current levels of comfort with seeking behavioral health services amongst the college athlete population. Addit…		USA	349	M= 19.44	Female = 192 (55%) Male = 157 (45%)		Mix		Student-athlete	Student-athlete - mix of division I, II, III		Y with stats	White = 259 (74%) Black = 45 (13%) Multi-racial = 32 (9%) Asian = 7 (2%) American Indian = 5 (1%) Pacific Islander = 1 (<1%) ****stated as race		Mixed methods	They developed own survey = "The researcher was not able to locate previously validated surveys for this study. Thus, the researcher developed a new survey. The researcher provided the draft survey to a panel of five experts in the field of college athletics for their review and feedback of the survey's readability, content, length, and face validity. The researcher also tested for internal consi…		N		NA	Attitudes (incl. perspectives)		Y			N/A	N/A	N/A	N/A		Formal		N
Moore, M. A. (2016). Do psychosocial services make the starting lineup? Providing services to student-athletes. Journal of Amateur Sport, 2(2), 50–74. https://doi.org/10.17161/JAS.V0I0.5046		2016	"This research explored the opinions of student-athletes and athletic directors as it relates to the availability of academic, athletic and psychosocial support services. This study looked for overall opinions, but also sought to examine whether or not there is a difference in available support services across NCAA Division levels (I, II, and III)." (p.50-51) "Another primary objective of this st…		USA	349	M = 19.44 (SD = 1.26)	Male = 157 (45%) Female = 192 (55%)		Mix		Student-athlete	Student-athlete - mix of division I, II, III		Y with stats	White = 259 (74%) Black = 45 (13%) Multi-racial = 32 (9%) Asian = 7 (2%) American Indian = 5 (1%) Pacific Islander = 1 (<1%) ****stated as race		Quantitative	"Development of survey questionnaire. The researcher was not able to locate previously validated surveys for this study. Thus, the researcher developed a new survey questionnaire for athletic directors and for student-athletes. The researcher provided the draft survey to a panel of five experts in the field of college athletics for their review and feedback of the survey's readability, content, l…		N		NA	Access (incl. knowledge of access, physical access)	Y				N/A	N/A	N/A	N/A		Formal		N
Neumann, D. L., Piatkowski, T. M., Moffitt, R. L., & Minahan, C. L. (2023). The mental health of elite athletes in developing nations of the greater Oceania region. Australian Psychologist, 58(2), 94–104. https://doi.org/10.1080/00050067.2022.2130027		2023	"the present study investigated the mental health of elite athletes from developing nations in the greater Oceania region. The first aim of the study was to document the mental health symptom status of elite athletes from the greater Oceania region. The second aim of the study was to explore mental health help-seeking behaviours in this group." (p.96)		Mix	32	23.06 years (SD = 5.81)	19 male athletes (59.4%) 13 female athletes (40.6%)		Mix		Elite	Elite - "Athletes were nominated to participate in the programme by each nation's leading sport organisation based on perfor-mance rankings or standings. The leading sport orga-nisation selected elite athletes who were performing at the highest level, nationally, in their respective sport." (p.96)		N	N/A		Quantitative	"Prior counselling measure of the General Help-Seeking Questionnaire (Wilson et al., 2005)." (p.97) "The General Help-Seeking Questionnaire asked participants to report how likely (on a 7-point scale from 1 = extremely unlikely to 7 = extremely likely) they would be to seek assistance for either a personal-emotional problem or suicidal thoughts from different support people (i.e., "If you were ex…		Y		Unidimensional	Attitudes (incl. perspectives)		Y					Y	Y		Formal and semi-formal		N
Noguchi, Y., Kuribayashi, C., & Kinugasa, T. (2022). Current state and the support system of athlete wellbeing in Japan: The perspectives of the university student-athletes. Frontiers in Psychology, 13, 5852. https://doi.org/10.3389/fpsyg.2022.821893		2022	"Given the limited evidence available in the field of athlete wellbeing in Japan, the group initiated the research project to provide some evidence to support the policy development into operationalization in Japanâ€“that is, a pilot study with university student-athletes aiming to reveal (a) the current state of wellbeing of Japanese university student-athletes, (b) the level of knowledge about …		Japan	100	M = 21.3, S = 1.2	43 male = 43% 57 female = 57%		Mix		Student-athlete	Student-athletes - grouped into elite (international competitions representing Japan) & sub-elite (for the rest)		N	N/A		Quantitative	Availability, experience, and expectation of support services: "Two items were specified to collect information about the availability of guidelines and support programs on athlete wellbeing and/or mental health within the national sports federation. Furthermore, a total of 25 items were prepared in order to investigate the student-athletes' experience of receiving support services in relation to…		N		NA	Access (incl. knowledge of access, physical access); Attitudes (incl. perspectives); Experiences	Y	Y	Y		N/A	N/A	N/A	N/A		Unclear		N
O’Keeffe, S., Ní Chéilleachair, N., Campbell, M., & O’Connor, S. (2022). Barriers and facilitators to mental health help-seeking in elite Gaelic footballers post-injury: A qualitative study. Research Quarterly for Exercise and Sport, 93(2), 488–503. https://doi.org/10.1080/02701367.2020.1865517		2022	"the aim of this study was to examine the perceived barriers and facilitators to help-seeking following injury in male and female elite Gaelic footballers." (p.489)		Ireland	26	Male = 20.6 ± 3.1 Females = 23.5 ± 2.8	Male = 14 (53.85%) Female = 12 (46.15%)		Gaelic football		Elite	Elite		N	N/A		Qualitative	Qualitative: focus groups		NA		NA	Access (incl. knowledge of access, physical access); Attitudes (incl. perspectives); Experiences	Y	Y	Y		N/A	N/A	N/A	N/A		Formal		N
O’Keeffe, S., O’Connor, S., Campbell, M., & Ní Chéilleachair, N. (2023). A qualitative examination of factors inhibiting and facilitating professional mental health help-seeking following injury in sub-elite club Gaelic footballers. International Journal of Sport and Exercise Psychology, 1–24. https://doi.org/10.1080/1612197X.2023.2295507		2023	"the aim of the current study was to qualitatively examine the barriers and facilitators to professional mental health help-seeking following injury among male and female sub-elite Gaelic footballers with a history of moderate or severe injury." (p.3)		Ireland	27	Males: 23.3 ± 4.4 Females: 22.5 ± 5.0	Male = 14 Female = 13		Gaelic football		Semi/sub-elite	Sub-elite (as defined by authors) - club level		N	N/A		Qualitative	Focus groups		NA		NA	Access (incl. knowledge of access, physical access); Attitudes (incl. perspectives)	Y	Y			N/A	N/A	N/A	N/A		Formal		Y	Health Belief Model (HBM; Rosenstock, 1966; Rosenstock et al., 1988) Help-seeking can be conceptualised by the help-seeking model (HSM; Rickwood et al., 2005)		Introduction
Oftadeh-Moghadam, S., & Gorczynski, P. (2022). Mental health literacy, help-seeking, and mental health outcomes in women rugby players. Women in Sport and Physical Activity Journal, 30(1), 1–10. https://doi.org/10.1123/WSPAJ.2020-0066		2022	"The purpose of this study was to ascertain levels of MHL, general help-seeking intentions, distress and mental well-being, and explore demographic differences in United Kingdom (UK) semi-elite rugby players who identified as women. A secondary aim was to examine whether MHL in the participant population is associated with better mental health outcomes and intentions to seek help." (p.6)		UK	208	25.34 (5.92)	Female = 100%		Rugby		Semi/sub-elite	Semi-elite (as defined in aims) - "club’s first team or at a higher level, for example premiership level" (p.9)		Y with stats	Ethnicity: White = 195 (93.5%) Mixed = 7 (3.4%) Asian = 1 (0.5%) Black = 5 (2.4%)		Quantitative	Mental Health Literacy Scale (MHLS): "The MHLS is a 35-item MHL questionnaire (O'Connor & Casey, 2015)" (p.7) - having checked the measure there are two items "Knowledge of professional help available" and "Attitudes that promote recognition and appropriate help-seeking" (O'Connor & Casey, 2015, p.513) The General Help-Seeking Questionnaire (GHSQ): (Wilson et al., 2007).		Y		Multidimensional	Access (incl. knowledge of access, physical access); Attitudes (incl. perspectives)	Y	Y			Y		Y	Y		Formal and semi-formal		Y	Rickwood et al.’s (2005) theory of help-seeking. Cauce et al.’s (2002) Model for Mental Health Help Seeking		Introduction
Ogden, D. J., Coates, J. K., Plateau, C. R., & Barker, J. B. (2023). UK professional male cricketers’ mental health and support experiences: A qualitative exploration. Journal of Applied Sport Psychology, 35(3), 373–391. https://doi.org/10.1080/10413200.2022.2040652		2023	"Accordingly, the purpose of our present study is to add to the extant literature in mental health in sport by exploring UK male professional cricketers' mental health experiences and their experiences of mental health support. To address our overarching aim, we explored the following research questions: -What are current and former male professional cricketers' experiences surrounding mental hea…		UK	15	Not stated	Male = 100%		Cricket		Elite	Elite - professional		N	N/A		Qualitative	Semi-structured interviews		NA		NA	Attitudes (incl. perspectives); Experiences		Y	Y		N/A	N/A	N/A	N/A		Unclear		N
Oguro, S., Ojio, Y., Matsunaga, A., Shiozawa, T., Kawamura, S., Yoshitani, G., Horiguchi, M., & Fujii, C. (2023). Mental health help-seeking preferences and behaviour in elite male rugby players. BMJ Open Sport & Exercise Medicine, 9, e001586. https://doi.org/10.1136/bmjsem-2023-001586		2023	"This study aims to investigate with whom/where elite athletes feel comfortable discussing mental health concerns and seeking help." (abstract) "Therefore, in the current study, we investigate and report the mental health help-seeking preferences and the actual behaviour of Japanese male rugby players as elite athletes." (p.2)		Japan	219	Not stated (18+)	Male = 100%		Rugby		Elite	Elite - "belong to the Japan Rugby Players Association"		N	N/A		Quantitative	"The first question was about preferences for help seeking: "How comfortable would you feel talking about your mental health, for example, saying that you have mental health symptoms or illness and how this affects you?" Each of the six groups, affiliation/team staff, family/relatives, friends, mental health professionals, rugby-related seniors (veterans and/or former players who are not teammate…		N		NA	Attitudes (incl. perspectives); Experiences		Y	Y		N/A	N/A	N/A	N/A		Formal and semi-formal		N
Ojio, Y., Matsunaga, A., Yamaguchi, S., Hatakeyama, K., Kawamura, S., Yoshitani, G., Horiguchi, M., Nakajima, S., Kanie, A., Horikoshi, M., & Fujii, C. (2021). Association of mental health help-seeking with mental health-related knowledge and stigma in Japan Rugby Top League players. PLoS One, 16(8), e0256125. https://doi.org/10.1371/journal.pone.0256125		2021	"A path analysis with structural equation modelling (SEM) was performed to evaluate the hypothesis and to elucidate knowledge of mental health, mental health-related stigma, and age as factors in the intention to seek help.We have also examined the relationship between current mental health status and help-seeking intention by including the severity of depressive symptoms in this analysis. In the…		Japan	235	Not stated	Male = 100%		Rugby Top League		Elite	Elite		N	N/A		Quantitative	Knowledge of mental health: "We developed items to evaluate mental health knowledge by modifying a verified and practically useful mental health knowledge questionnaire that had been used in past studies[36,37]. A question about knowledge/recognition of specific symptoms and treatments was omitted. We also changed the wording of statements to make them more athlete-friendly. This section of the s…		N		NA	Attitudes (incl. perspectives)		Y			N/A	N/A	N/A	N/A		Formal		Y	The theory of mind The theory of planned behaviour		Introduction Discussion
Perry, C., Chauntry, A. J., & Champ, F. M. (2022). Elite female footballers in England: An exploration of mental ill-health and help-seeking intentions. Science and Medicine in Football, 6(5), 650–659. https://doi.org/10.1080/24733938.2022.2084149		2022	"The aim of this study is to (1) explore the prevalence of anxiety, depression, and disordered eating symptoms of elite female footballers using validated questionnaires and cut-off points as recommended by the International Olympic Committee (Gouttebarge et al. 2021) and (2) examine potential associations between possible risk factors for mental ill-health and symptoms of depression, anxiety, an…		England	115	25.1 (4.5) years	Female = 100%		Football		Elite	Elite - WSL and women's championship		N	N/A		Quantitative	"The first part of the survey incorporated questions surrounding personal and player characteristics, coping mechanisms and access to psychological support." (p.652) The General Help-Seeking Questionnaire (GHSQ) (Wilson et al. 2005)		Y		Unidimensional	Access (incl. knowledge of access, physical access); Attitudes (incl. perspectives)	Y	Y					Y	Y		Formal and semi-formal		N
Plateau, C. R., Arcelus, J., Leung, N., & Meyer, C. (2017). Female athlete experiences of seeking and receiving treatment for an eating disorder. Eating Disorders, 25(3), 273–277. https://doi.org/10.1080/10640266.2016.1269551		2017	"the broad research question guiding this qualitative study was as follows: How do athletes experience seeking and engaging with treatment for an ED, and what challenges do they face?" (p.274)		UK	13	23.95 yrs; SD =8.04	Females = 100%		Mix		Mix	Mix - "Eight had competed at national or international level, three at regionalor university level, and one at club level" (p.274)		N	N/A		Qualitative	Qualitative: semi-structured		NA		NA	Attitudes (incl. perspectives); Experiences		Y	Y		N/A	N/A	N/A	N/A		Formal		N
Poucher, Z. A., Tamminen, K. A., & Kerr, G. (2023). Olympic and Paralympic athletes’ perceptions of the Canadian sport environment and mental health. Qualitative Research in Sport, Exercise and Health, 15(5), 636–653. https://doi.org/10.1080/2159676X.2023.2187443		2023	"we were interested in investigating how elite sport training environments in Canada impact the mental health of the athletes who train within these spaces." (p.638) "Specifically, we were interested in answering the following questions: 1) How does involvement with elite sport organisations impact athletes' perceptions of mental health? 2) What are the features of Canadian elite sport environmen…		Canada	32	average 25 years of age	Females = 15 Males = 17		Mix		Elite	Elite - Olympics or Paralympics		N	N/A		Qualitative	Semi-structured interview		NA		NA	Access (incl. knowledge of access, physical access); Experiences	Y		Y		N/A	N/A	N/A	N/A		Unclear		Y	Fletcher and Arnold (2017) proposed a meta-model of stress, emotions, and performance		Introduction
Prinz, B., Dvořák, J., & Junge, A. (2016). Symptoms and risk factors of depression during and after the football career of elite female players. BMJ Open Sport & Exercise Medicine, 2(1), e000124. https://doi.org/10.1136/bmjsem-2016-000124		2016	"Thus, the aims of the present study were to evaluate depression symptoms during and after the career informer female football players of the German First League. Additional questions on stressful and helpful conditions were included to provide ideas for prevention or reduction of mental health problems. Information about reasons for and consequences of ending the sports career might help to impr…		Germany	157	33.0 (SD=6.25)	Female = 100%		Football		Elite	Elite		N	N/A		Mixed methods	Questions were included on: "need and use of psycho-therapeutic support during and after the football career." (p.2) "Almost all questions had predefined answer choices and an option to insert free text." (p.2)		N		NA	Experiences			Y		N/A	N/A	N/A	N/A		Formal		N
Ramaeker, J., & Petrie, T. A. (2019). “Man up!”: Exploring intersections of sport participation, masculinity, psychological distress, and help-seeking attitudes and intentions. Psychology of Men & Masculinities, 20(4), 515–527. https://doi.org/10.1037/men0000198		2019	"our purpose was to(a) assess differences in masculine ideologies (i.e., GRC, CMN) between male athletes and nonathletes, (b) explore the relation-ships between sport demographics (i.e., sport type, time in sport,competitive level) and masculine ideologies, and (c) determine if self-stigma mediates the relationship between masculine ideologies and attitudes toward psychological help-seeking." (p.…		USA	220 athletes	20.03 (SD =1.38)	Male = 100%		Mix		Student-athlete	Student-athletes - division I		Y with stats	White (n = 120, 54.5%), African American (n = 79,35.9%) â€œOtherâ€ ethnically (n = 9, 4.1%) Hispanic: 22 (10.1%)		Quantitative	Self-stigma: "The 10-item Self-Stigma of Seeking Help (Vogel, Wade, & Haake, 2006) assesses the degree to which individuals view seeking professional psychological help as socially unacceptable" (p.518) Attitudes toward seeking psychological help: "The 10-item Attitudes Toward Seeking Professional Psychological Help Scale Short Form (Fischer & Farina, 1995) assesses individuals' attitudes toward …		Y		Multidimensional	Attitudes (incl. perspectives)		Y			Y	Y		Y		Formal		N
Ryan, H., Aicher, J., Stokowski, S., & Paule-Koba, A. L. (2022). Division II baseball and softball athletes’ perceptions of mental health and personal well-being. Journal of Issues in Intercollegiate Athletics, 15, 420–441. http://csri-jiia.org/division-ii-baseball-and-softball-athletes-perceptions-of-mental-health-and-personal-well-being/		2022	"Therefore, the purpose of this study was to examine Division II baseball and softball athletes' perceptions of mental health and the resources available to them at their universities. The following research questions guided this study: What are Division II baseball and softball college athletes' perceived barriers to seeking mental health treatment? Do Division II baseball and softball college a…		USA	15	Not stated 19-23 range	Not stated - pseudonames of participants given and appears a mix of genders		Baseball and softball		Student-athlete	Student-athlete - NCAA Division II		Y with stats	Caucasian = 11 Asian = 1 Caucasian/Hispanic = 1 Hispanic = 2 Authors defined this as race		Qualitative	"The semi-structured interview guide consisted of six demographic questions (e.g., What is your age, race, gender?), eight general questions to build rapport (e.g., When and why did you begin to play your sport?, Tell me about your decision to play Division II baseball or softball, What do you dislike about playing Division II baseball or softball?, What is it like to be a baseball or softball pl…		NA		NA	Access (incl. knowledge of access, physical access); Attitudes (incl. perspectives)	Y	Y			N/A	N/A	N/A	N/A		Unclear		Y	Livengood et al. (2015) developed the athlete development literacy model		Introduction
Sandgren, S. S., Haycraft, E., Pearce, R., & Plateau, C. R. (2023). Support for athletes with eating psychopathology symptoms: Exploring the views of athletes, coaches and sport practitioners. Journal of Applied Sport Psychology, 35(2), 307–329. https://doi.org/10.1080/10413200.2022.2032476		2023	"This study aimed to understand athletes' and sport professionals' experiences of, and perspectives toward, supporting athletes with eating psychopathology." (abstract)		UK	a) Current and former athletes with current or previous symptoms of eating psychopathology = 13 b) Current athletes with no history of eating psychopathology symptom = 13	Athletes with EP: 22.6 (+/-2.6) Athletes without EP: 20.5 (+/-2.1)	Athletes with EP: Male = 5 Female = 8 Athletes without EP: Male = 6 Female = 7		Athletes with EP: Mix Athletes without EP: Mix		Mix	Mix: "university/club (50%), national (25%) or international (25%) levels" (p.311)		N	N/A		Qualitative	Semi-structured interviews and focus groups		NA		NA	Attitudes (incl. perspectives); Experiences		Y	Y		N/A	N/A	N/A	N/A		Unclear		N
Sasso, P. A., Price-Williams, S., & Mccarthy, B. (2022). In my feelings: Division I student-athlete seeking mental health support. College Student Affairs Journal, 40(1), 49–62. https://doi.org/10.1353/csj.2022.0009		2022	"To gain a deeper understanding, this phenomenological qualitative study further explored experiences with mental health and supports among student-athletes at the Division I level." (p.52) "The purpose of this study was to explore the experiences of traditional undergraduate student-athletes navigating mental health and related support services." (p.49) "This study was guided by the following re…		USA	8	Not stated	Female = 4 (50%) Male = 4 (50%)		Mix		Student-athlete	Student-athlete - Division I		Y with stats	Authors state race/culture: White = 3 African-American = 2 Bi-racial (African American/White) = 1 African = 1 Multiracial (White, Black, French Creole) = 1		Qualitative	Semi-structured interview		NA		NA	Attitudes (incl. perspectives); Experiences		Y	Y		N/A	N/A	N/A	N/A		Formal and semi-formal		N
Steinfeldt, J. A., & Steinfeldt, M. C. (2012). Profile of masculine norms and help-seeking stigma in college football. Sport, Exercise, and Performance Psychology, 1(1), 58–71. https://doi.org/10.1037/A0024919		2012	"The purpose of this study was to provide a greater understanding of the relationship between traditional masculine norms and help-seeking attitudes within the unique context of football" (p.58) "The first goal of the study was to explore patterns of conformity to traditional masculine norms among college football players." (p.61) "The second goal of the study was to deter-mine whether these prof…		USA	245	19.35 (SD = 1.63)	Male = 245 (100%)		Football (USA)		Student-athlete	Student-athletes - division II and III		Y with stats	White (68%) Black (13%) Hispanic (2%) Asian American (6%) American Indian (2%), Multiracial (6%) Other (3%) **** Defined as race		Quantitative	"Self-stigma. Attitudes toward help-seeking were measured by the Self-Stigma of Seeking-Help Scale (SSOSH; Vogel et al., 2006)" (p.62)		Y		Unidimensional	Attitudes (incl. perspectives)		Y				Y				Formal		Y	Conformity to masculine norms model		Introduction
Steinfeldt, J. A., Steinfeldt, M. C., England, B., & Speight, Q. L. (2009). Gender role conflict and stigma toward help-seeking among college football players. Psychology of Men & Masculinity, 10(4), 261–272. https://doi.org/10.1037/A0017223		2009	"This study explored gender role conflict (GRC), athletic identity, and stigma toward seeking professional psychological help among college football players." (p.261) "The primary purpose of this study was to examine patterns of responses to GRCS subscales among college football players using cluster analyses." (p.263) "Specifically, our first hypothesis was that football players would report hig…		USA	211	9.47 years (SD = 1.11)	Male = 211 (100%)		Football		Student-athlete	Student-athletes - NCAA division III and National Association of Intercollegiate Athletics (NAIA)		Y with stats	Caucasian = 70% African American = 26% Multiracial = 4%		Quantitative	Stigma = "Stigma was measured with the Stigma Scale for Receiving Psychological Help (SSRPH;Komiya, Good, & Sherrod, 2000). The SSRPH assesses perceptions of the stigma associated with receiving psychological professional help." (p.264)		Y		Unidimensional	Attitudes (incl. perspectives)		Y				Y				Formal		Y	Gender role conflict		All
Tabet, S. M., Lambie, G. W., & Golubovic, N. (2021). An investigation of college student-athletes’ mental health stigma, help-seeking attitudes, depression, anxiety, and life stress scores using structural equation modeling. Journal for the Study of Sports and Athletes in Education, 15(3), 245–267. https://doi.org/10.1080/19357397.2021.1924562		2021	"For these reasons, the purpose of this study was to investigate the directional relationship between student-athletes' degree of mental health stigma, help-seeking attitudes, depression, anxiety, and life stress scores using structural equation modeling (SEM)." (p.248)		USA	621	20 (SD= 1.391)	Female = n = 340; 54.8% Male = n = 270; 43.5%		Mix		Student-athlete	Student-athletes: mostly division 1 (93.1%) followed by division II (1.4%) and division III (0.6%)		Y with stats	White = 54.6% (n = 401) Multiracial (i.e. two or more races) = 3.2% (n = 20) African American or black = 22.2% (n = 138) ***the participants racial and ethnic backgrounds		Quantitative	"The study utilized six data collection instruments, including (a) general demographic form, (b) the Perceived Devaluation-Discrimination Scale Adapted (PDD-A; Eisenberg et al.,2009), (c) the Attitudes Toward Seeking Professional Psychological Helpâ€“Short Form (ATSPPH-SF; Fischer & Farina,1995), (d) the Patient Health Questionnaire (PHQ-9; Kroenke et al.,2001), (e) the Generalized Anxiety Disord…		Y		Multidimensional	Attitudes (incl. perspectives)		Y			Y	Y				Formal		N
Tahtinen, R. E., & Kristjansdottir, H. (2019). The influence of anxiety and depression symptoms on help-seeking intentions in individual sport athletes and non-athletes: The role of gender and athlete status. Journal of Clinical Sport Psychology, 13(1), 134–151. https://doi.org/10.1123/jcsp.2017-0028		2019	"The first aim of the current study was to assess anxiety and depression symptoms, and help-seeking intentions specifically in individual sport athletes in comparison to a non-athlete sample" (p.136) "The second aim of this study was explorative in nature and aimed to extend current knowledge by exploring the relationship between type of symptoms (i.e., no symptoms, anxiety only, depression only,…		Iceland	187 athletes	Not stated	Male = 85 Female = 97		Mix		Elite	Elite - "competing nationally or internationally in any of the individual sports that are members of the National Olympic and Sports Association of Iceland." (p.137)		N	N/A		Quantitative	Background variable included: previous help-seeking from a psychologist. "previous help-seeking was assessed with a multi-response scale where respondents were asked if they had ever sought help from a psychologist. Response categories were "yes, within the past 30 days", "yes, within the past 12 months," "yes, more than 12 months ago," or "no."Previous help-seeking was then coded into a dichoto…		Y		Unidimensional	Attitudes (incl. perspectives); Experiences		Y	Y					Y		Formal		N
Tran, A. G. T. T. (2022). Race/ethnicity and stigma in relation to unmet mental health needs among student-athletes. Journal of College Student Psychotherapy, 36(4), 392–409. https://doi.org/10.1080/87568225.2021.1881859		2022	"The present study takes a focused look at variations in mental health stigma in relation to current mental health psychotherapy utilization across racial/ethnic minority and White student-athletes." (p.393) "A major focus of this inquiry is to understand differences in unmet mental health need processes based on racial/ethnic minority standing. It is hypothesized that personal and perceived publ…		USA	4,089 *** weighted sample size	20.06	Males = 1,640 (40.10%) Females = 2,414 (59.04%) 35 participants excluded because = "identities included transgender, gender queer/non- conforming, or other/not specified were excluded due to small sample size"		Intercollegiate varsity athletics		Student-athlete	Student-athlete - varsity		Y with stats	White (n = 3,142) Minority sample: (n = 944) 25.20% = African American/Black .13% = American Indian/ Alaska Native 12.90% = Asian American/Asian 11.19% = Hispanic/Latino/-a 1.43% = Native Hawaiian/Pacific Islander 3.81% = Middle Eastern/Arab/Arab American 43.20% = Multiracial 2.14% = Other.		Quantitative	"Data were drawn from four cohorts (2015-2019 academic years) of the Healthy Minds Study (HMS, 2019). The HMS is a nationwide online survey of college and university students' mental health, service utilization, and related issues conducted annually by the Healthy Minds Network (https:// healthymindsnetwork.org). " (p.395) Mental healthcare perceptions: "Perceived helpfulness of psychotherapy was…		N		NA	Access (incl. knowledge of access, physical access); Attitudes (incl. perspectives); Experiences	Y	Y	Y		N/A	N/A	N/A	N/A		Formal		N
Van Ramele, S., Aoki, H., Kerkhoffs, G. M. M. J., & Gouttebarge, V. (2017). Mental health in retired professional football players: 12-month incidence, adverse life events and support. Psychology of Sport and Exercise, 28, 85–90. https://doi.org/10.1016/j.psychsport.2016.10.009		2017	"This study was initiated in order to explore the mental health of retired professional football players. The two primary aims were: (i)to explore the 12-month incidence of symptoms of CMD (distress,sleep disturbance, anxiety/depression, adverse alcohol use) in retired professional footballer players (self-reported and not clinically diagnosed); and (ii) to evaluate the association between recent…		Mix	194	35 (SD = 6)	Male = 100%		Football		Elite	Elite - professional football level		N	N/A		Quantitative	View and needs on support based on common mental disorders: "Previous studies were used to formulate five single questions in order to explore the view and needs of retired professional football players on medical support related to symptoms of CMD (Akturket al., 2014; Drawer&Fuller, 2002; Gulliver, Griffiths,&Christensen, 2012a; Gulliver et al., 2012b). The view and needs related to symptoms of …		N		NA	Access (incl. knowledge of access, physical access)	Y				N/A	N/A	N/A	N/A		Unclear		N
Wahto, R. S., Swift, J. K., & Whipple, J. L. (2016). The role of stigma and referral source in predicting college student-athletes’ attitudes toward psychological help-seeking. Journal of Clinical Sport Psychology, 10(2), 85–98. https://doi.org/10.1123/JCSP.2015-0025		2016	"The purpose of this study was to further examine the attitudes that student-athletes hold toward seeking professional psychological help for mental health difficulties. First, the current study sought to test the degree to which social and self-stigma could predict help-seeking attitudes." (p.88) "The second aim of this study was to test whether the referral source (i.e., self, coach, teammates,…		USA	43	21.60 years old, SD = 2.26	25% male, 73.7% female, and 2.3% transgender		Mix		Student-athlete	Student-athletes division 1 and II		Y with stats	73% White 16% International 2% American Indian/Alaska Native 5% African American 2% Asian American 2% Hispanic		Quantitative	Inventory of Attitudes Toward Seeking Mental Health Services (IASMHS). "Mackenzie et al.s (2004) 24-item self-report IASMHS was used in this study as a measure of general attitudes about seeking professional psychological help." (p.89) Self-Stigma of Seeking Help Scale (SSOSH). "Vogel et al.s (2006) 10-item self-report SSOSH was used in this study as a measure of self-stigma (negative thoughts an…		Y		Multidimensional	Attitudes (incl. perspectives)		Y			Y	Y				Formal		N
Wasylkiw, L., & Clairo, J. (2018). Help seeking in men: When masculinity and self-compassion collide. Psychology of Men & Masculinity, 19(2), 234–242. https://doi.org/10.1037/men0000086		2018	"in the present study, we focus on traditional masculinity of the Western world as a predictor of men's attitudes toward seeking help for mental health issues. Furthermore, we examine individual differences in one's tendency to be kind and caring toward one's self especially in times of distress (self-compassion; Neff, 2003b) as a potential mitigating factor in contexts that promote and foster ma…		USA	94	19.91 (SD= 1.54)	Male = 100%		Mix		Student-athlete	Student-athlete- Intercollegiate athletes		Unclear	Unclear - author provided information		Quantitative	Self-stigma: "The Self-Stigma of Seeking Help Scale (Vogel,Wade, & Haake, 2006) was used to measure participants' levels of stigma toward personally seeking psychological help." (p.236) Attitudes toward seeking help: "To assess participants' attitudes toward getting professional help for psychological issues, the Inventory of Attitudes toward Seeking Mental Health Services (Mackenzie, Knox, Gekos…		Y		Multidimensional	Attitudes (incl. perspectives)		Y			Y	Y				Formal		N
Watson, D. R., Hill, A. P., & Madigan, D. J. (2023). Perfectionism and attitudes toward sport psychology support and mental health support in athletes. Journal of Clinical Sport Psychology, 17(1), 11–26. https://doi.org/10.1123/JCSP.2020-0052		2023	"the aim of the present study was to provide the first examination of whether perfectionism predicts attitudes toward sport psychology support and mental health support in collegiate athletes" (p.14)		UK	166	21.3 years (SD= 3.2)	51 females 115 males		Mix		Student-athlete	Student-athletes - range of levels - recreational, regional, national and international		N	N/A		Quantitative	Attitudes toward mental health support. "To measure attitudes toward mental health support, we used the Inventory of Attitudes Toward Seeking Mental Health Services (Mackenzie et al., 2004)." (p.16)		Y		Unidimensional	Attitudes (incl. perspectives)		Y			Y					Formal		N
Watson, J. C. (2005). College student-athletes’ attitudes toward help-seeking behavior and expectations of counseling services. Journal of College Student Development, 46(4), 442–449. https://doi.org/10.1353/CSD.2005.0044		2005	"This study compared the attitudes toward help-seeking behavior and expectations about counseling of 135 college student-athletes and 132 nonathletes in an attempt to identify significant differences that might warrant the need for specific approaches with each population."(p.442) "The purpose of this study was to further contribute to the literature on the attitudes toward help-seeking behavior …		USA	135	19.1	Males = 61 (45.19%) Females = 74 (54.81%)		Mix		Student-athlete	Student-athletes - NCAA division 1A		Y with stats	African American = 23 (17%) Asian = 3 (2.2%) Caucasian = 106 (78.5%) Hispanic = 3 (2.2%)		Quantitative	Expectations about counseling-brief for (EAC-B) (Tinsley, 1982) - 66 items "The instructions for the EAC-B ask respondents to imagine that they are about to see a counselor or psychologist for the first time, and to report their expectations regarding their imagined counseling experience. Those respondents who had previous counseling experience with counseling services were asked to imagine a new…		Y		Multidimensional	Attitudes (incl. perspectives)		Y			Y		Y			Formal		N
Watson, J. C. (2006). Student-athletes and counseling: Factors influencing the decision to seek counseling services. College Student Journal, 40(1), 35–42. https://psycnet.apa.org/record/2006-04493-004		2006	"This study examines the results of a survey of 267 undergraduates comprised of student-athletes and non-athletes in which their attitudes toward seeking counseling services were addressed." (p.35) "This study was conducted to update previous research in the area of student-athletes and access to counseling services." (p.38)		USA	135	19.1	Males = 61 (45.19%) Females = 74 (54.81%)		Mix		Student-athlete	Student-athletes - Division 1		Y with stats	African American = 23 (17%) Asian = 3 (2.2%) White = 106 (78.5%) Hispanic = 3 (2.2%)		Qualitative	"Participants were given a questionnaire developed for this study that included several demographic items (gender, ethnicity, year in school, scholarship etc) and a qualitative question dealing with reasons for not seeking counseling or support services for personal problems and issues. Although previous authors have anecdotally identified potential reasons for seeking and not seeking counseling …		NA		NA	Access (incl. knowledge of access, physical access); Attitudes (incl. perspectives)	Y	Y			N/A	N/A	N/A	N/A		Formal		N
Way, W. C., Coker-Cranney, A. M., & Watson, J. C. (2020). “So many mental health issues go unsaid”: Implications for best practice guidelines from student-athletes’ perspectives about service availability. Journal of Clinical Sport Psychology, 14(3), 305–324. https://doi.org/10.1123/jcsp.2019-0051		2020	"the specific research questions for the current study included: (1) How do Division-I student-athletes rate their satisfaction with the availability of direct /indirect mental health services? (2) What variables affect satisfaction with service availability? and (3) What changes would student-athletes like to see in the mental health services that are available to them?" (p.307)		USA	230	19.6 (SD =1.3 years)	Female = 80.4% Male = 19.6%		Mix		Student-athlete	Student-athletes - division I		Y with stats	White = 78.3%) Two or more races/ethnic backgrounds = 7.4% Hispanic or Latino or Spanish Origin ofany race = 5.2% Black or African American = 4.8% Asian = 2.6% Native Hawaiian or Other Pacific Islander = 1.3% Declined to provide information about racial / ethnic background = 1 participant (0.4%)		Mixed methods	"First, student-athletes were asked about their access to general mental health services on campus,access to a sport psychology consultant who could address mental skills for performance, and access to a sport psychology practitioner who could assist student-athletes with mental health concerns. Response options included "Yes"; "Yes, but these services are not available during hours that I am fre…		N		NA	Access (incl. knowledge of access, physical access)	Y				N/A	N/A	N/A	N/A		Formal and semi-formal		Y	NCAA (2016) best practice recommendations as a conceptual framework		All
Wilkerson, T. A., Stokowski, S., Fridley, A., Dittmore, S. W., & Bell, C. A. (2020). Black football student-athletes’ perceived barriers to seeking mental health services. Journal of Issues in Intercollegiate Athletics, Winter 2020 Special Issue, 55–81. https://csri-jiia.org/black-football-student-athletes-perceived-barriers-to-seeking-mental-health-services/		2020	"Given the adversity Black student-athletes endure and the mental health concerns facing student-athletes, the purpose of this study was to examine the perceived barriers of Black football student-athletes in seeking professional mental health treatment. Specifically, this study strived to answer the following research question: what barriers do Black football student-athletes perceive in seeking…		USA	9	Not stated	Male = 100%		Football (USA)		Student-athlete	Student-athletes: division I power 5 instition		Y with stats	Black = 100%		Qualitative	Semi-structured interviews		NA		NA	Attitudes (incl. perspectives); Experiences		Y	Y		N/A	N/A	N/A	N/A		Formal		Y	Social learning theory (O’Connor, Matias, Futh, Tantam, & Scott, 2013) NCAA (2016) best practice recommendations as a conceptual framework		All
Wilkins, L., Sweeney, J., Zaborski, Z., Nelson, C., Tweddle, S., Beukes, E., & Allen, P. (2020). Elite academy soccer players’ perceptions towards cognitive behavioral therapy. Journal of Clinical Sport Psychology, 14(1), 55–67. https://doi.org/10.1123/jcsp.2018-0026		2020	"The present study aimed to explore perceptions towards CBT in elite academy soccer players. By utilising a custom-made questionnaire, quantitative data pertaining to the following themes was collected: i) awareness and knowledge of CBT, ii) thoughts towards the incorporation of CBT within soccer, iii) perceived barriers to engaging in CBT, iv) preferences with regards the format of CBT, and v) p…		England	24	20.04 (SD=1.52)	Male = 100%		Soccer		Elite	Elite acdemcy - U23 squa d Premier league club in England		N	Not stated		Qualitative	"i) their awareness and knowledge of CBT (questions 5-6), ii) if/how CBT should/could be incorporated into soccer (question7), iii) perceived barriers to engaging in CBT (question 8), iv) preferences with regards the format of CBT (questions 9-10), and v) perceived support of significant others with regards hypothetical CBT engagement (questions 11-13)." (p.57)		NA		NA	Access (incl. knowledge of access, physical access); Attitudes (incl. perspectives)	Y	Y			N/A	N/A	N/A	N/A		Formal		N
Wood, S., Harrison, L. K., & Kucharska, J. (2017). Male professional footballers’ experiences of mental health difficulties and help-seeking. The Physician and Sportsmedicine, 45(2), 120–128. https://doi.org/10.1080/00913847.2017.1283209		2017	"This research aimed to expand upon the knowledge and understanding of male professional footballers' experiences of mental health and help-seeking." (p.121)		UK	7	mean = 37.2 years	Male = 100%		Football		Elite	Elite		Y with stats	White British = 4 (57.14%) Mixed/multiple ethnicities = 2 (28.57%) Black/Caribbean British ethnic origin = 1 (14.29%)		Qualitative	Semi-structured interview		NA		NA	Experiences			Y		N/A	N/A	N/A	N/A		Unclear		Y	Charles Darwin’s theory of evolution		Discussion
Yoon, J. J., & Petrie, T. (2023). Barriers and facilitators of college athletes seeking mental health services. Journal of Athletic Training. https://doi.org/10.4085/1062-6050-0559.22		2023	"We explored the strength of the athletes' perceptions of internal factors, but hypothesized that those who identified as a racial minority and male would endorse barriers more frequently than those who identified as White and/or female. Regarding the external factors (i.e., stakeholders' attitudes), we hypothesized that student-athletes would most frequently identify head coaches as a barrier co…		USA	266	Not stated	Female = 143 (53.8%) Male = 123 (46.2%)		Mix		Student-athlete	Student-athletes NCAA Division I		Y with stats	White = 113 (42.5%) Black/African American = 93 (35.0%) Hispanic/Latinx = 27 (10.2%) Asian/Asian American = 8 3.0% Native American = 3 (1.1%) Native Hawaiian/Pacific Islanders = 4 (1.5%) Bi/multi-racial = 16 (6.0%) Prefer not to share = 1 (0.4%) Prefer to self-identify = 1 (0.4%)		Quantitative	Barriers to Seeking Mental Health Services: "After an extensive review of the literature we identified nine internal factors (i.e., beliefs, knowledge, attitudes) that have been identified and supported as possible barriers to athletes seeking mental health care. Each of the nine factors, written as statements, was presented to the student-athletes with the following prompt, "Which of the followi…		N		NA	Access (incl. knowledge of access, physical access); Attitudes (incl. perspectives); Experiences Ticked 3 access, attitudes and experiences because details of the questionnaires were provided in a table at the end	Y	Y	Y		N/A	N/A	N/A	N/A		Formal and semi-formal		N
Young, R. D., Neil, E. R., Eberman, L. E., Armstrong, T. A., & Winkelmann, Z. K. (2022). Experiences of current NCAA division I collegiate student-athletes with mental health resources. Journal of Athletic Training. https://doi.org/10.4085/1062-6050-0180.22		2022	"To explore NCAA Division 1 SAs experiences with mental health, access to and experience with mental health resources at their university." (abstract)		USA	23	20 (+/- 2 years)	Males = 5 Females = 18		Mix		Student-athlete	Student-athletes - NCAA Division I		Y with stats	Defined as race White = 19 Black = 3 White & Black = 1		Qualitative	Semi-structured interview		NA		NA	Access (incl. knowledge of access, physical access); Attitudes (incl. perspectives); Experiences	Y	Y	Y		N/A	N/A	N/A	N/A		Formal and semi-formal		N
	2005	1		Malta	1					45	Student-athlete	49		Y with stats	43		Quantitative	43		Y	28	Multidimensional	18		28	67	50	2	17	15	10	10	Formal	46	Y	21		All	8
	2006	1		Australia	3						Elite	30		Y with no stats	3		Qualitative	30		N	29	Unidimensional	10										Semi-formal	2	N	66		Other	13
	2007	0		Sweden	2						Sub/semi-elite	2		N	40		Mixed methods	14			57		28										Formal and semi-formal	23		87			21
	2008	0		USA	45						Mix	6		Unclear	1			87		NA	30	NA	59										Unclear	16
	2009	1		United Kingdom or Great Britain	1							87			87						87		87											87
	2010	0		Canada	5
	2011	0		Ireland	6
	2012	2		Malaysia	1
	2013	2		Mix	7
	2014	2		Germany	2
	2015	0		Aotearoa New Zealand	1
	2016	5		Japan	3
	2017	6		UK	7
	2018	5		England	2
	2019	7		Iceland	1
	2020	10			87
	2021	7
	2022	17
	2023	18
	2024	3
		87

## Sheet: Interventions
Reference:	Year of publication		Aims of the study:	Location of study participants		Study population: number & percentage of patients allocated to the intervention	Was there a comparison/control group?	Study population: number & percentage of patients allocated to the control group (N/A if no control)	Age (mean and SD) of the intervention group	Gender (n & %) of the intervention group	Sport (mix or single [named])	Level of competition (e.g. elite, university) (if applicable number & %)			Ethnicity			Are they referring to formal or semi-formal sources of support in their intervention?		Goals and outcomes: What is being treated in the intervention? Is the intervention trying to improve help-seeking in relation to access, attitudes or experiences?						Use of validated help-seeking measure(s) or not		Unidimensional or multidimensional		For validated measures in mixed methods and quantitative studies attitudes subscale looked at				Use of theory
												Category		Details	If reported, and if so with statistics or not		Details				Access	Attitudes	Experiences	Unclear	Goals and outcomes: What are the main outcome(s) of the intervention in relation to help-seeking & how is it measured?					General attitudes	Stigma specific	Preferences/expecations of support	Behavioural intentions to seek support	Use of theory applied to help seeking or not - Y or N		Which theory?	To inform introduction, methods, disucssion or all?
Beauchemin, J. (2014). College student-athlete wellness: An integrative outreach model. College Student Journal, 48(2), 268–281. https://www.ingentaconnect.com/content/prin/csj/2014/00000048/00000002/art00012		2014	"This study utilized an outreach effort requiring collaboration between counseling services and student athlete support services at a large-mid western public university. The primary goals of the outreach model were to increase awareness and understanding of mental health, sport psychology principals and concepts, and reduce barriers to accessing mental health supports and services for student-at…		USA	32	No	N/A	Demographic information not available for questionnaires. Interviewed: 18-21	Demographic information not available for questionnaires Interviewed: 5 males (50%) and 5 females (50%)	Not specified but implied mixed sports- "all responds were in fact students, and participants on an inter-collegiate athletic team." Interviewed: mixed sports		Student-athlete	Student-athletes		N	Demographic information not available		Formal	Attitudes		Y			"Secondary data in the form of questionnaires, that had been completed at the end of the course section focused on mental health and wellness." (p.272) "The questionnaires were comprised of questions in both open-ended, and Likert Scale format, and generally focused on student-athlete perceptions related to mental health, counseling, mental skills, performance enhancement, as well as feedback rel…		N			N/A	N/A	N/A	N/A		Y	Five Cardinal Mental Skills model (Henschen, 2005)		All
Chow, G. M., Bird, M. D., Gabana, N. T., Cooper, B. T., & Swanbrow Becker, M. A. (2021). A program to reduce stigma toward mental illness and promote mental health literacy and help-seeking in National Collegiate Athletic Association Division I student-athletes. Journal of Clinical Sport Psychology, 15(3), 185–205. https://doi.org/10.1123/jcsp.2019-0104		2021	"The purpose of this study was to investigate the impact of a 4-week program designed to reduce stigma toward mental illness, enhance MHL, and improve help-seeking attitudes and intentions among National Collegiate Athletic Association(NCAA) Division I student-athletes." (p.189) "We also examined the extent to which mental health experience influenced the impact of the program on these outcomes, …		USA	33 (delivered as two groups; Group 1 = 16 & Group 2 = 17)	No	N/A	19.2 (SD = 1.45)	Males = 13 (33.4%) Females = 20 (6.6%)	Mix		Student-athlete	University (elite student-athletes ; NCAA Division I)		Y with stats	White = 23 (69.7%) Black = 3 (9.1%) Hispanic = 3 (9.1%) Mixed = 4 (12.1%)		Formal	Access Attitudes	Y	Y			Mental health literacy: "The MHL Scale (MHLS; Connor & Casey, 2015) is a unidimensional questionnaire with 35 items representing all attributes of MHL, outlined by Jorm et al. (1997)." (p.190-191) Personal and perceived public stigma: "A modified version of the Depression Stigma Scale (Griffiths et al., 2004) was used to measure personal and perceived public stigma toward mental illness." (p.191)…		Y		Multidimensional	Y	Y		Y		N
Confectioner, K., Currie, A., Gabana, N., van Gerven, N., Kerkhoffs, G. M. M. J., & Gouttebarge, V. (2021). Help-seeking behaviours related to mental health symptoms in professional football. BMJ Open Sport & Exercise Medicine, 7(2), e001070. https://doi.org/10.1136/bmjsem-2021-001070		2021	Primary objective: "to examine the attitudes of professional footballers towards help-seeking behaviours related to mental health symptoms". It was also examine the "impact of a mental health awareness video on help-seeking behaviours." (p.2) Secondary objective: "to evaluate if a mental health awareness video was feasible (by measuring relevance, added value & appropriateness) in professional fo…		Mix	65 (100%)	No	N/A	28 years (+-5)	63% men; 37% women	Football		Elite	Professional: - "A member of Football Players Worldwide (FIFPRO) - the only global representative for professional football players" (p.2) - "Mean duration of professional football careers was 10 years (SD+-5)" (p.4) - Number of matches was 210 (SD+=9), mostly on the highest national league (92%) (p.4-5)		N	Not stated		Formal and semi-formal	Attitudes		Y			It was a quasi-experimental study based on a one-group pretest post-test. Attitudes toward help-seeking behaviours related to mental health symptoms and disorders measured using: - "Attitudes Toward Seeking Professional Psychological Help-Short Form (ATSPPH-SF): 10 items on a 4-point scale to explore attitudes toward seeking psychological help from a professional. Score from 0-30 is created. High…		Y		Multidimensional	Y		Y	Y		N
Donachie, T. C., & Hill, A. P. (2022). Helping soccer players help themselves: Effectiveness of a psychoeducational book in reducing perfectionism. Journal of Applied Sport Psychology, 34(3), 564–584. https://doi.org/10.1080/10413200.2020.1819472		2022	"The purpose of this study was to evaluate the effectiveness of a self-help book intervention in reducing perfectionism, perfectionistic cognitions, and negative pre-competition emotions, and increasing positive attitudes toward help-seeking in soccer players."(p.568-569"		UK	55	Yes	60	21.16 (SD = 4.65)	Male = 22 (40%) Female = 33 (60%)	Soccer		Elite	Elite - recruited through professional clubs, sports academies and national teams across UK		N	Not specified		Formal	Attitudes		Y			The Attitudes Toward Seeking Professional Psychological Help-Short Form (ATSPPH-SF) - "The ATSPPH-SF (Fischer & Farina,1995) is a 10-item measure of attitudes towardseeking psychological support." (p.572)		Y		Unidimensional	Y					N
Donohue, B., Gavrilova, E., Danlag, A., Perry, J., Kuhn, C., Allen, D. N., & Benning, S. D. (2021). A comprehensive examination of factors impacting collegiate athletes’ utilization of psychological assessment and intervention services. Psychology in the Schools, 58(3), 458–474. https://doi.org/10.1002/pits.22458		2021	"The current study occurred as a secondary aim within an overarching five-year controlled intervention outcome study that was initially funded in 2012 by the National Institutes on Drug Abuse in the United States. The chief aim of the overarching outcome study was to empirically develop the first sport specific substance abuse intervention program for collegiate athletes capable of addressing co…		USA	48	No	N/A	19.85 years (SD= 1.97) **** of the 289 included overall not the 48	Male = 29 (60.4%) Female = 19 (39.6%)	Mix		Student-athlete	Student-athlete (NCAA division I university): NCAA = 24 Club = 7 Intramural = 17		Y with stats	White/Caucasian = 19 (39.6%) Black/African American = 5 (10.4%) Asian/Asian American = 5 (10.4%) Hispanic/Latino = 10 (20.8%) Pacific Islander = 1 (2.1%) Other = 8 (16.7%)		Formal	Attitudes		Y			Verbal commitment to psychological assessment and intervention: "Immediately after participants received their respective engagement intervention, they were queried to report their interest (yes, no) in completing psychological assessment and up to 12 scheduled oneâ€hour sessions of TOPPS or traditional campus counseling at random." (p.465) Attendance to psychological assessment: "The psychologi…		N			N/A	N/A	N/A	N/A		N
Gulliver, A., Griffiths, K. M., Christensen, H., Mackinnon, A., Calear, A. L., Parsons, A., Bennett, K., Batterham, P. J., & Stanimirovic, R. (2012). Internet-based interventions to promote mental health help-seeking in elite athletes: An exploratory randomized controlled trial. Journal of Medical Internet Research, 14(3), e69. https://doi.org/10.2196/jmir.1864		2012	"To test the feasibility and efficacy of three Internet-based interventions designed to increase mental health help-seeking attitudes, intentions, and behavior in young elite athletes compared with a control condition." (p.1) "We hypothesized that, compared with the control group, participants in all three intervention conditions would demonstrate at post intervention and 3-month follow-up improv…		Australia	Allocated: Help-seeking list = 30 (30/120*100=25) Feedback = 30 (30/120*100=25) MHL/destigmatization = 31(31/120*100=25.83%) Completed: Mental health literacy/destigmatization = 12 (12/59*100 = 20.33%) Feedback = 15 (15/59*100 =25.42%) Help-seeking list = 16 (16/59*100=27.12%)	Yes	Allocated: 16 (16/59*100=27.12%) Completed: 29 (29/120*100=24.17%)	Mental health literacy/destigmatization: 24.83 (5.32) Feedback: 25.80 (4.51) Help-seeking list: 25.44 (7.10)	Mental health literacy/destigmatization: Male = 2 (17%), Female = 10 (83%) Feedback: Male = 5 (33%), Female = 10 (67%) Help-seeking list: Male = 5 (31%), Female = 11 (69%)	Mix		Elite	100% elite		N	Not stated		Formal	Attitudes Experiences		Y	Y		Stage 1 survey: - These included "gender, age, highest level of education, level of competition, sports type" (p.5) - "Psychological distress as measured by the 10-item Kessler Psychological Distress Scale (K10)" (p.5-6) - "Prior help-seeking as measured by the prior counseling measure of the GHSQ" (p.6) Primary outcome measures: - "The primary outcome measures were help-seeking attitudes, intent…		Y		Multidimensional	Y		Y	Y		Y	Rickwood et al [2005] conceptualized seeking professional help		Introduction Methods
Jones, C., Gulliver, D. A., & Keegan, D. R. (2022). A brief online video-based intervention to promote mental health help-seeking in the context of injuries for athletes: A pilot study. Psychology of Sport and Exercise, 63, 102281. https://doi.org/10.1016/J.PSYCHSPORT.2022.102281		2022	"The primary aim of this study was to evaluate a brief online intervention designed to improve help-seeking attitudes, intentions, and mental health literacy in athletes." (p.3)		Australia	207	No	N/A	28.84 (1.15)	Males = 78 (37.7%) Females = 128 (61.8%) Non-binary = 1 (0.5%)	Mix		Mix	Mix - non-competitive, local competitions (social), local competitions (competitive), regional/state competitions, national competitions and international competitions		N	Not stated		Formal and semi-formal	Attitudes		Y			Help-seeking intentions: "General Help Seeking Questionnaire (GHSQ). Developed by Rickwood et al. (2005), the scale asks participants to rate "how likely is it that you would seek help from each of these people for a personal or emotional problem in the future?"" (p.4) - "The scale used in the present study was altered slightly: changing the question from “in the next 7 days” to “in the future” t…		Y		Multidimensional	Y		Y	Y		Y	The Integrated Model of Psychological Response to Sport and Injury Rehabilitation (Wiese-Bjornstal et al., 1998) Rickwood’s Help-Seeking Model (Rickwood et al., 2005)		All
Kaneko, E., Kamiya, N., & Hatakenaka, Y. (2019). An application of Dohsa Therapy for student-athletes as part of university counselling services. Body, Movement and Dance in Psychotherapy, 14(2), 66–79. https://doi.org/10.1080/17432979.2019.1599425		2019	"This paper describes how DT was implemented through university counselling services and contributed to the connectivity between the counselling services and the SAs by overcoming the barriers to utilization of psychological services." (p.67) "The purpose of this study was to apply DT for SAs as part of university counselling services and investigate how DT could connect SAs and the psychological…		Japan	69	No	N/A	Not stated	Female = 30 Male = 39	Mix		Student-athlete	Student-athlete		N	Not stated		Formal	Experiences			Y		"At the end of each DT session clients filled in a feedback sheet describing their thoughts, feelings and experiences. At the time of graduation or the end of treatment clients were also asked to fill in a questionnaire regarding their DT experiences." (p.69)		N			N/A	N/A	N/A	N/A		N
Kern, A., Heininger, W., Klueh, E., Salazar, S., Hansen, B., Meyer, T., & Eisenberg, D. (2017). Athletes connected: Results from a pilot project to address knowledge and attitudes about mental health among college student-athletes. Journal of Clinical Sport Psychology, 11(4), 324–336. https://doi.org/10.1123/JCSP.2016-0028		2017	"The current study consists of the results from the team presentation pilot phase of AC's model. In this study, the AC team conducted nine presentations over the course of six weeks from October to November 2014, which consisted of the same contact- and education-based interventions for all varsity athletic teams at a large Division I university in the Midwest. These interventions aimed to destig…		USA	626	No	N/A	18-23	Approx. 28.3% of participants were males; 25.1% were females; and for the remaining 46.6%, the team was unable to assign gender	Unclear		Student-athlete	varsity collegiate student-athletes - Division I university		N	Not stated		Unclear	Attitudes		Y			"The study team used pre- and postsurveys to assess changes in knowledge and attitudes toward mental health from before and after the presentations." (p.329) "Some survey questions were adapted from Eisenberg and Lipson (2014) and Swartz et al. (2007), and others were developed by the study team. Question items adapted from Eisenberg & Lipson (2014) assessed personal stigma toward mental health, …		N			N/A	N/A	N/A	N/A		N
Martin, S. J., Saulnier, K. G., Horvath, S. A., & Anderson, T. (2020). Increasing help-seeking for eating pathology among collegiate athletes: An examination of a novel, customized intervention. Psychology of Sport and Exercise, 50, 101731. https://doi.org/10.1016/j.psychsport.2020.101731		2020	"Given the current literature gap, a randomized-controlled trial was conducted to examine the effectiveness of a customized intervention to improve EP help-seeking attitudes, intentions, stigma, and behavior from professional and non-professional sources among both male and female collegiate athletes. Comparison of the intervention's effectiveness on help-seeking variables for EP and general ment…		Unclear	55	Yes	52	9.70 [2.10] **** overall baseline	Female = 52.4% *** overall baseline	Mix		Student-athlete	Collegiate athletes (university, club and intramural sports teams) *** overall baseline		Y with stats	White (88.8%), with 6.5% identifying as African American, 1.9% as Middle Eastern, and 2.8% as bi- or multi-racial. *** overall baseline		Formal and semi-formal	Attitudes		Y	Y		"Original and Modified Attitudes Toward Seeking Professional Psychological Help-Short Form (ATSPPH-S;Fischer & Farina, 1995).The 10-item ATSPPH-S assesses personal attitudes towards seeking helpfor a mental health problem on a scale from 0 (disagree) to 4 (agree). Inthe current study, the ATSPPH-S was modified to assess EP help-seekingattitudes, as consistent with previous studies (Hackler et al.…		Y		Multidimensional	Y	Y	Y	Y		N
O’Keeffe, S., Chéilleachair, N. N., O’Hagan, A. D., Campbell, M., & O’Connor, S. (2023). The design and implementation of a novel mental health literacy educational intervention program in Gaelic footballers. Journal of Athletic Training. https://doi.org/10.4085/1062-6050-0463.22		2023	"The current study aimed to design and implement a novel educational intervention program to increase MHL among Gaelic footballers." (p.6)		Ireland	70 (included in analysis)	Yes	75	(25.1Â± 4.5 years)	Male = 26 (37%) Female = 44 (63%)	Gaelic football		Mix	Mix of: sub-elite Elite and sub-elite		N	Not stated		Formal	Experiences		Y			Stigma Scale for Receiving Psychological Help (SSRPH) Self-Stigma of Seeking Help Scale (SSOSH) Attitudes Towards Seeking Professional Psychological Help â€“ Short Form (ATSPPH-SF) Mental Health Literacy Scale (MHLS)		Y		Multidimensional	Y	Y				Y	Theory of Planned Behaviour Help-seeking model		All
Oftadeh-Moghadam, S., Weston, N., & Gorczynski, P. (2023). Mental health literacy intervention to reduce stigma toward mental health symptoms and disorders in women rugby players: A feasibility study. The Sport Psychologist, 37(2). https://doi.org/10.1123/tsp.2022-0142		2023	"This feasibility study aimed to evaluate the effectiveness of an educational intervention on stigma toward mental health symptoms and disorders, mental health literacy, and help-seeking intentions among U.K. semi-elite women rugby players." (abstract)		UK	7	No	0	26 years, SD = 5.39 years	Women = 100%	Rugby		Sub/semi-elite	Semi-elite - "compete at a semielite level for a U.K.-based and affiliated rugby club (i.e., club's first team or at a higher level at the premiership level" (p.121) Semi-elite is below the top standard possible in their sport.		Y with stats	Mixed/multiple ethnic groups = 3 (43%) White = 3 (43%) Asian/Asian British = 1 (14%)		Formal	Attitudes		Y			Mental Health Literacy Scale (O'Connor & Casey, 2015) - "Questions 9 and 10 in the MHLS were modified to be specific to the U.K. context, where "Australia" was switched with "United Kingdom."" (p.121-122) Attitudes Toward Seeking Professional Psychological Help Scale-Short Form (Fischer & Farina, 1995). Social Stigma for Receiving Psychological Help Scale (Komiya et al., 2000) Self-Stigma of See…		Y		Multidimensional	Y	Y				Y	Bandura’s (1977) self-efficacy theory Theory of reasoned action (Ajzen & Fishbein, 1977)		All
Van Raalte, J. L., Andrews, S., Cornelius, A. E., Diehl, N. S., & Brewer, B. W. (2015). Mental health referral for student-athletes: Web-based education and training. Journal of Clinical Sport Psychology, 9(3), 197–212. https://doi.org/10.1123/jcsp.2015-0011		2015	"The purpose of Study 1 was to conduct one-to-one testing with the website proto-type. Information gleaned from Study 1 enabled the investigative team to ensure that members of the target population could use the website as intended and to identify aspects of the prototype in need of clarification or modification." (p.199) "In Study 2, athletic directors and coaches' those professionals most like…		USA	76 (those included in analysis)	Yes	70 (those included in analysis)	Study 3: 19.63 (SD = 1.76) *** overall baseline characteristics	103 females, 46 males, 4 participants did not provide information on gender **** overall baseline characteristics	Mix **** overall baseline characterics		Student-athlete	Student-athletes - NCAA Division I, II and III *** overall baseline characteristics		Y with stats	Study 3: Participants were predominantly non-Hispanic (91%) African-American/Black (8%), Asian (11%), Hawaiian or other Pacific Islander (2%), Native American (4%), Caucasian/White (83%), or no response or Other (6%). Numbers for race do not add up to the total 100% because participants could endorse more than one option.		Formal	Access	Y				"student-athletes provided demographic information (i.e., age, gender, race/ethnicity, and sport) and completed questionnaires assessing their knowledge of the mental health referral process and their mental health referral efficacy. Mental health referral efficacy items included items such as: How confident are you that you can do the following: (a) Find resources related to mental health referr…		N			N/A	N/A	N/A	N/A		Y	Social learning theory (Buckley & Malouff, 2005)		All
	2012	1		USA	5							Student-athlete	7		Y with stats	5		Formal	9		2	11	3	0		Y	8	Unidimensional	1	8	4	4	5	Y	6		All	5
	2014	1		UK	2							Elite	3		N	8		Semi-formal	0							N	5	Multidimensional	7					N	7		Other	1
	2015	1		Ireland	1							Sub/semi-elite	1			13		Formal and semi-formal	3								13		8						13			6
	2017	1		Japan	1							Mix	2					Unclear	1
	2019	1		Australia	2								13						13
	2020	1		Unclear	1
	2021	3		Mix	1
	2022	2			13
	2023	2
		13

## Sheet: Systematic reviews
Reference:	Year of publication	Aims of the study:		Does the review focus on access, attitudes or experiences?				Did the authors do a quality assessment?	Use of theory
			Number of studies included in the review	Access	Attitudes	Experiences	Unclear		Use of theory applied to help seeking or not - Y or N	Which theory?	To inform introduction, methods, disucssion or all?
Bu, D., Chung, P. K., Zhang, C. Q., Liu, J., & Wang, X. (2020). Mental health literacy intervention on help-seeking in athletes: A systematic review. International Journal of Environmental Research and Public Health, 17(19), 7263. https://doi.org/10.3390/ijerph17197263	2020	"The current study aimed to provide a systematic review of the effectiveness of MHL training programmes in improving mental health knowledge and help-seeking and reducing stigma among athletes." (p.1) "We conducted a systematic review of MHL programmes that focused on athletes and aimed to enhance mental health knowledge, improve help-seeking attitudes, intentions and behaviours and reduce stigma…	5		Y	Y		Yes	Y	Theory of planned behaviour (Azjen) The model of help-seeking [Rickwood et al., 2005) Rickwood & Thomas conceptual measurement framework (2012)	All
Castaldelli-Maia, J. M., Guilherme De Mello E Gallinaro, J., Falcão, R. S., Gouttebarge, V., Hitchcock, M. E., Hainline, B., Reardon, C. L., & Stull, T. (2019). Mental health symptoms and disorders in elite athletes: A systematic review on cultural influencers and barriers to athletes seeking treatment. British Journal of Sports Medicine, 53, 707–721. https://doi.org/10.1136/bjsports-2019-100710	2019	"The present systematic review aims to summarise the findings of studies that investigated barriers to treatment-seeking among elite athletes, and cultural influencers that impact mental health symptoms and disorders in this population." (p.708/2) This review aims to summarise the literature on: - "Barriers, facilitators, influencing factors, preferred characteristics of counsellors, and interven…	52	Y	Y	Y		No	N
Cosh, S. M., McNeil, D. G., Jeffreys, A., Clark, L., & Tully, P. J. (2024). Athlete mental health help-seeking: A systematic review and meta-analysis of rates, barriers and facilitators. Psychology of Sport and Exercise, 71, 102586. https://doi.org/10.1016/j.psychsport.2023.102586	2024	"The current review will a) explore rates of formal/professional help-seeking behaviour for athletes, b) examine barriers to athletes seeking help for mental health from a mental health professional, and c) examine facilitators to mental health service utilisation amongst athletes." (p.2)	22	Y	Y	Y		Yes	Y	The model of help-seeking [Rickwood et al., 2005) Health Belief Model (Rosenstock, 1974)	Introduction Discussion
Moreland, J. J., Coxe, K. A., & Yang, J. (2018). Collegiate athletes’ mental health services utilization: A systematic review of conceptualizations, operationalizations, facilitators, and barriers. Journal of Sport and Health Science, 7(1), 58–69. https://doi.org/10.1016/j.jshs.2017.04.009	2018	"The aims of this systematic review were to (1) analyze existing literature concerning collegiate athletes' use of mental health services by summarizing con-ceptualizations and operationalizations of mental health services in current literature and (2) understand the facilitators of and barriers to use of mental health services by collegiate athletes through a socio-ecological lens." (p.59)	21	Y	Y			No	Y	Socio-ecological framework	All
				3	4	3	0

## Sheet: Sheet1
Selection of attitudes
General attitudes
Stigma
Behavioural intentions to seek support
Preferences/expecations of support
